# Supplementary material for: Application of the Theory of Planned Behavior to couples' fertility decision-making in Inner Mongolia, China
Source: PLoS One. 2019 Aug 23;14(8):e0221526. doi: 10.1371/journal.pone.0221526 (PMC6707598; doi:10.1371/journal.pone.0221526)
Supplement: S1 Dataset — (CSV) [file pone.0221526.s001.CSV]

wifemarriage	wifeoccu	husoccu	wifenation	huabandnation	wifeedu	huabedu	familyplan	Sufficent	nofamily	promotion	adequate	goodhealth	Self-Sacrifice	members	likekids	wantson	partnesondaugther	relatives friends	fun	cost	steady	relationship	Monthly income
22	6	5	1	1	1	1	3	1	1	1	1	1	4	1	4	1	1	1	4	1	1	1	1
30	6	1	1	2	2	3	1	3	2	3	3	1	2	3	1	1	1	1	2	2	1	1	2
27	1	1	2	1	4	4	3	3	3	3	3	2	3	3	3	3	3	1	3	3	3	2	4
27	4	2	1	1	3	3	1	4	4	2	2	3	1	3	3	4	4	2	2	3	2	4	2
28	8	1	2	2	3	3	4	3	4	3	2	1	2	1	1	1	1	1	3	2	1	2	3
25	1	8	1	1	3	3	3	4	4	4	3	4	4	4	3	2	3	3	3	4	4	2	3
26	4	1	1	1	3	4	1	3	3	3	3	2	2	3	3	4	3	3	2	4	3	3	3
30	8	3	1	1	3	3	1	3	3	3	1	4	2	1	1	1	1	1	3	2	2	2	5
21	8	8	1	1	1	1	2	1	1	3	3	1	3	1	1	1	1	2	1	4	3	1	2
27	1	1	1	1	3	3	3	2	2	2	2	2	2	2	2	2	2	2	1	3	2	2	2
22	8	8	1	1	1	1	2	4	2	4	4	4	3	2	4	1	1	2	4	3	4	4	2
22	5	5	1	1	1	1	2	4	3	1	2	1	1	4	2	1	2	1	4	4	4	1	1
26	4	8	1	1	3	3	3	2	1	3	3	3	3	3	2	2	1	2	3	3	3	2	2
23	8	1	1	1	3	3	2	3	3	1	1	1	1	3	1	1	1	2	1	2	3	1	2
23	8	8	1	1	2	1	4	4	3	2	3	1	2	4	3	2	2	3	4	4	4	2	1
28	5	5	1	1	1	1	1	3	3	2	1	1	3	1	1	1	1	3	1	3	3	1	1
27	3	4	1	1	3	3	3	1	1	2	2	1	1	1	1	1	1	2	1	3	1	1	3
27	1	1	1	1	3	4	1	4	4	3	4	4	3	4	4	4	2	3	3	4	4	4	4
27	1	3	1	1	3	2	3	3	3	3	3	3	3	3	2	2	2	2	3	3	3	3	2
21	1	3	1	1	3	2	1	1	2	1	2	1	2	1	2	2	1	2	1	1	1	1	3
24	5	5	1	1	1	1	2	1	2	4	3	1	2	1	1	1	2	1	1	3	4	3	2
29	2	2	1	1	3	3	3	4	3	3	1	3	4	4	3	3	2	3	2	4	4	3	6
21	8	8	1	1	1	1	3	3	1	3	4	4	2	1	4	1	1	1	3	4	4	1	1
24	4	1	1	1	3	3	3	2	2	1	2	1	2	2	2	2	3	2	1	2	1	2	2
21	8	8	1	1	1	1	2	2	1	1	2	1	1	1	1	1	1	1	1	1	1	1	1
22	3	3	1	1	1	1	3	3	1	1	3	1	1	1	1	1	1	3	1	1	1	1	2
25	1	1	1	1	3	3	1	1	3	1	3	2	2	1	1	3	3	3	2	3	3	1	3
23	6	6	1	1	2	2	2	3	2	3	3	3	2	3	3	2	3	2	2	3	3	4	2
23	5	3	1	1	2	2	3	3	3	1	1	1	1	4	1	1	3	1	3	2	3	1	2
23	5	5	1	1	1	2	4	3	3	3	1	3	3	3	3	3	3	1	3	3	2	2	2
22	8	8	1	1	2	2	1	3	3	3	3	2	3	4	2	3	2	2	3	3	4	4	2
25	3	3	2	1	1	1	3	2	2	2	3	2	4	3	2	4	4	2	4	3	4	3	3
21	8	3	1	1	1	2	2	1	2	1	1	1	2	1	1	1	4	3	1	1	2	1	4
26	8	8	1	1	3	3	3	1	4	1	1	1	1	1	4	1	1	1	1	4	3	1	3
24	6	8	1	1	1	1	4	3	1	3	4	1	2	2	1	2	1	3	3	4	4	2	2
24	2	2	1	1	3	3	2	4	1	3	1	1	4	4	1	2	2	2	4	3	4	1	4
32	1	2	2	11	4	3	3	1	3	3	1	3	3	4	4	1	1	1	4	2	1	1	4
24	8	1	2	2	3	3	2	3	2	3	3	4	2	3	2	1	2	2	3	1	4	4	4
25	8	8	2	1	3	3	2	2	3	2	2	2	3	3	1	2	1	2	2	3	2	1	3
29	2	2	1	1	3	3	3	1	3	1	1	1	1	3	3	3	3	3	3	1	1	1	4
30	1	1	1	1	4	5	3	3	3	2	3	2	1	3	3	1	3	3	3	3	3	1	3
23	8	8	1	1	1	1	2	3	2	4	1	1	1	2	1	2	1	2	3	4	2	1	1
28	1	1	1	1	3	3	3	2	3	2	2	1	1	1	2	2	2	1	1	3	2	1	2
28	8	2	2	1	3	3	4	3	3	1	3	1	1	4	3	2	1	2	1	4	3	1	3
25	1	1	2	1	3	5	2	1	1	3	1	1	1	1	1	1	1	1	1	1	1	1	3
30	1	1	1	2	5	5	4	2	1	2	2	4	2	2	1	2	2	2	1	2	2	2	4
25	1	2	1	1	3	3	4	4	3	4	4	3	4	4	4	3	3	2	4	4	3	2	3
25	3	2	1	1	3	2	1	4	3	3	4	4	3	3	3	1	2	2	4	3	3	4	4
29	1	1	11	1	4	4	2	3	4	4	2	2	3	4	3	3	3	2	3	3	2	3	5
29	1	1	2	2	3	3	4	4	3	1	3	3	4	4	2	1	1	1	1	4	4	1	3
24	1	3	1	1	3	3	1	3	1	3	2	3	3	4	3	4	1	1	2	2	3	3	3
28	3	3	1	11	3	3	3	2	2	1	2	1	2	2	3	1	1	2	2	2	1	1	6
22	3	3	1	1	1	1	3	1	1	3	3	1	3	1	3	3	3	3	3	3	1	1	4
30	1	8	2	1	3	3	4	4	4	4	4	4	4	4	4	3	2	1	3	4	4	4	2
24	4	4	1	2	3	2	3	2	2	2	2	4	2	2	2	2	2	2	3	2	2	2	3
25	1	1	2	1	3	3	3	1	1	1	1	1	2	1	1	1	1	1	4	4	1	1	4
25	1	1	1	1	3	3	4	4	4	4	4	4	4	4	4	1	1	3	4	3	1	4	4
28	8	1	1	1	1	1	3	4	3	3	1	3	3	4	2	3	3	2	2	4	4	3	2
24	3	3	1	1	3	3	2	3	3	2	2	4	2	4	3	3	3	2	3	2	2	4	3
25	1	1	2	1	5	5	3	4	4	4	3	4	4	4	3	1	3	1	3	2	3	3	4
29	1	1	1	11	5	4	2	3	4	3	3	3	3	4	3	3	3	3	1	2	3	3	3
31	1	1	1	1	3	3	4	2	4	2	2	3	2	4	2	1	2	2	3	3	2	2	4
25	1	1	1	1	3	4	3	4	4	4	4	4	4	4	4	2	3	2	4	4	4	4	4
29	8	2	1	1	3	3	4	4	4	4	4	4	4	4	4	2	2	2	2	4	4	4	1
22	3	3	1	1	1	2	3	3	2	2	2	1	3	2	1	2	2	2	2	3	1	1	3
28	4	8	1	1	4	3	1	4	1	3	1	4	1	3	3	1	1	3	4	4	3	3	3
24	1	1	1	11	3	3	4	2	2	2	3	2	2	3	2	2	2	2	2	2	2	2	3
29	3	1	1	2	3	4	4	3	4	3	3	3	3	3	1	1	1	1	1	4	2	3	3
27	1	1	1	1	3	4	1	3	3	3	3	4	2	4	4	2	3	3	3	3	3	4	2
25	1	8	1	1	3	3	1	3	3	3	2	3	2	3	4	2	3	3	3	3	3	3	4
26	1	1	1	1	4	3	3	4	4	2	3	3	3	4	2	3	2	1	3	3	3	4	3
19	3	3	1	1	2	2	4	3	3	3	3	3	2	4	3	1	1	1	4	2	4	2	2
29	8	8	1	1	3	3	2	3	3	3	3	2	4	2	4	2	4	1	4	3	4	3	4
28	1	1	1	1	4	4	1	2	4	3	1	1	2	4	2	2	1	1	3	2	3	2	3
25	8	1	1	1	2	2	3	3	3	2	3	3	2	3	2	3	3	2	2	3	2	3	3
30	1	1	1	2	4	4	3	2	2	4	2	3	4	4	2	1	1	3	2	3	2	3	4
26	1	1	1	2	3	3	4	1	1	4	1	1	1	1	1	1	1	1	1	4	4	1	3
25	1	4	1	1	3	3	3	4	4	4	4	4	2	4	4	4	4	2	3	4	4	4	3
33	1	1	1	1	3	3	2	3	3	3	2	1	2	3	3	3	3	3	2	4	3	2	2
28	1	1	1	2	3	4	2	2	2	1	2	1	2	2	1	2	2	2	1	2	1	3	3
29	1	1	1	1	3	3	3	2	4	3	2	2	3	4	2	2	2	3	3	2	2	2	3
30	8	1	1	1	2	2	4	4	4	4	4	4	4	4	4	4	4	1	1	3	4	4	2
26	6	3	2	2	2	2	1	2	3	3	3	4	3	1	2	2	1	2	3	2	3	3	2
27	8	4	1	1	2	2	1	1	1	2	1	1	1	1	1	1	1	1	1	1	2	1	3
24	3	3	1	1	2	1	2	2	2	3	1	1	1	2	2	2	2	2	2	2	2	1	2
22	6	8	1	1	1	1	4	3	2	2	4	3	3	3	3	3	3	2	1	3	3	3	2
28	2	2	2	1	5	4	1	3	3	3	2	3	3	3	3	2	3	2	3	3	3	3	3
24	8	8	1	1	2	2	2	2	2	1	2	2	2	1	1	1	1	1	1	1	1	1	3
26	4	4	2	1	2	2	1	2	1	2	2	1	1	1	1	2	3	1	1	2	1	1	4
26	8	1	1	2	3	3	1	4	3	3	3	4	3	3	3	3	3	3	2	3	3	4	3
28	1	2	2	1	3	3	1	1	1	2	1	2	1	3	1	2	1	1	1	1	1	1	3
34	8	8	1	1	2	2	1	1	2	1	4	1	3	2	1	4	1	1	3	1	1	1	2
22	4	4	1	1	3	3	1	3	3	3	2	4	1	3	4	1	1	1	4	3	4	4	2
28	1	1	2	1	3	3	1	3	3	3	4	4	3	4	4	2	2	3	4	4	3	3	2
24	6	3	1	1	3	2	3	3	2	4	1	2	4	4	1	2	1	4	3	4	3	2	3
23	8	8	1	1	2	2	2	2	1	2	2	4	2	2	2	1	1	2	3	3	4	4	2
28	8	8	1	2	3	3	3	3	4	4	2	1	3	3	3	3	3	3	4	3	3	1	4
25	4	6	1	1	3	3	1	4	4	4	4	4	3	4	4	1	4	4	4	4	4	4	2
28	4	4	2	1	4	3	1	1	3	3	2	4	4	4	1	1	1	1	1	2	2	1	5
35	8	5	1	1	1	1	2	1	1	1	1	1	1	1	3	3	3	2	1	1	1	2	1
25	3	2	1	1	3	3	2	3	1	1	1	1	1	3	1	1	1	1	1	1	3	1	3
24	2	8	1	1	3	3	3	3	4	3	2	4	2	4	3	2	2	1	2	2	4	4	4
29	4	1	1	1	3	3	1	2	4	1	1	1	2	1	1	2	2	1	1	2	1	1	2
28	1	1	1	1	4	4	2	4	3	4	3	4	3	4	2	3	1	4	4	4	3	4	5
27	6	4	1	1	3	2	1	3	2	2	3	2	2	3	2	2	2	2	2	3	3	2	1
34	8	1	1	1	1	3	1	1	2	1	2	2	1	2	2	2	2	2	1	2	2	1	1
22	8	3	1	1	1	2	1	4	1	4	4	4	4	4	4	1	1	2	4	2	4	4	2
29	4	4	1	2	3	1	1	1	2	2	1	1	2	1	4	1	1	1	1	1	1	1	1
25	6	6	1	1	2	1	4	4	3	4	2	1	3	1	3	1	2	1	2	4	3	1	2
27	4	3	1	1	3	2	1	3	3	3	3	4	3	2	3	2	3	3	3	4	3	3	3
28	1	3	1	1	3	3	2	4	3	2	1	4	3	4	3	3	1	2	3	4	4	4	5
24	8	4	1	1	2	1	3	1	1	1	1	1	1	1	1	1	1	1	1	3	1	1	2
25	8	8	1	1	3	3	1	3	2	2	2	2	2	2	4	2	3	3	2	3	3	3	1
26	4	2	1	1	3	3	1	2	3	1	2	1	1	3	1	1	1	1	1	1	2	1	3
26	4	4	1	1	3	3	1	3	2	3	3	1	3	2	3	3	3	3	4	3	3	3	3
28	2	2	1	1	3	3	4	2	2	2	2	2	2	2	3	3	2	2	3	2	3	3	4
27	4	8	1	1	3	3	1	4	4	4	1	1	2	4	1	1	1	1	1	4	1	1	1
24	8	2	1	1	2	2	1	1	1	2	1	1	2	1	1	1	1	1	1	2	1	1	2
28	8	8	1	1	4	4	3	2	2	2	2	1	2	1	1	1	2	1	4	2	1	1	2
25	4	4	1	1	2	2	1	4	2	4	4	4	2	3	4	4	4	2	3	2	4	4	3
25	3	3	2	1	3	3	1	4	4	4	4	4	4	4	3	1	3	2	4	4	3	4	1
27	2	2	1	1	4	3	4	3	4	1	1	4	3	4	1	1	1	1	1	3	1	1	2
21	8	8	1	1	1	1	2	1	1	2	1	1	1	1	1	1	3	1	1	1	1	2	2
26	4	4	1	1	3	3	1	2	4	2	4	2	2	2	2	2	4	4	2	3	4	1	3
28	1	2	1	1	3	4	4	3	2	4	3	4	2	4	3	3	3	2	4	4	4	4	4
28	8	8	1	1	3	3	2	2	2	2	2	2	2	2	2	1	2	2	2	2	1	2	4
26	4	2	1	1	3	3	1	3	3	3	3	3	2	3	3	3	2	2	3	3	3	4	3
25	1	1	2	2	4	4	1	1	4	4	1	4	4	4	3	1	4	4	4	4	4	4	4
27	1	1	2	2	3	3	1	1	1	1	1	3	1	1	4	3	1	1	3	1	1	1	4
26	4	1	1	1	2	2	1	1	1	1	4	4	1	1	4	1	1	3	4	1	1	3	3
27	1	2	1	1	4	3	4	4	2	4	1	1	3	1	2	2	1	2	2	4	1	1	3
25	4	3	1	1	3	3	1	1	3	3	3	1	1	1	2	1	1	3	1	3	1	1	3
27	8	2	1	1	3	3	3	4	3	3	3	1	3	3	3	3	3	3	3	3	3	3	2
26	6	8	1	1	3	3	1	4	3	3	3	3	3	4	3	1	3	2	4	4	4	3	1
28	8	8	1	1	3	1	1	1	1	3	2	1	2	3	1	1	1	2	3	2	3	1	3
26	8	3	1	1	2	3	3	3	3	3	2	3	3	3	2	3	3	3	3	1	3	3	3
33	8	1	1	1	3	3	3	1	2	2	1	2	1	1	1	2	1	2	1	1	1	1	1
28	3	3	1	1	3	3	1	1	2	1	1	1	1	2	1	1	1	1	1	2	1	1	6
27	8	4	1	1	1	3	4	1	1	2	1	1	1	1	1	1	1	1	1	3	1	1	3
25	6	4	1	1	3	3	1	4	2	3	2	4	3	3	4	2	3	3	4	3	4	3	4
30	4	3	1	1	3	1	1	4	4	4	3	4	4	1	4	1	1	1	4	1	4	4	3
28	4	4	1	1	3	4	2	3	2	3	4	4	3	3	3	2	3	2	3	3	3	4	3
31	4	4	1	1	3	3	2	4	4	4	3	4	3	4	2	4	3	1	3	3	4	4	3
26	8	4	2	1	3	3	1	1	1	1	1	1	1	1	1	1	1	1	1	1	1	1	2
23	8	3	1	1	1	1	3	3	2	3	1	4	2	4	4	3	3	3	4	4	4	1	2
25	8	4	1	2	2	2	4	3	3	2	3	4	2	2	3	2	2	2	3	3	2	2	3
28	3	3	11	1	3	3	1	1	3	1	1	1	1	1	1	1	1	1	2	1	2	2	2
30	2	2	1	1	3	3	1	3	2	3	3	3	3	3	3	3	2	3	3	3	2	3	4
28	8	8	1	1	3	3	1	2	2	2	2	2	2	2	2	2	2	2	1	2	2	2	2
28	1	3	1	1	3	3	1	1	2	2	1	1	2	1	3	1	1	1	1	1	1	1	4
26	4	8	1	1	3	2	3	1	3	1	1	1	3	3	1	1	3	1	3	1	1	1	3
27	8	8	1	1	3	3	1	2	1	1	1	1	1	1	1	1	1	1	1	1	1	1	3
25	3	3	1	2	3	2	1	2	1	3	1	1	1	1	1	1	1	1	1	1	1	1	4
29	1	1	1	1	4	4	2	3	3	3	2	4	3	3	3	3	4	1	3	3	4	4	3
28	1	1	1	1	4	4	3	4	4	4	4	4	4	2	4	1	4	4	4	1	4	1	5
26	8	8	1	3	2	2	1	2	1	2	1	2	2	3	2	1	1	2	2	1	2	3	3
25	8	4	3	3	3	3	1	4	1	2	1	2	2	1	1	1	1	1	1	4	2	4	1
29	1	3	1	1	3	3	1	1	1	1	1	2	1	1	1	1	2	1	1	1	1	1	3
28	8	3	1	1	3	3	1	1	1	2	1	1	1	1	1	1	1	1	2	1	1	2	3
26	4	4	1	11	3	2	1	2	2	2	2	4	2	2	2	2	2	2	3	2	4	4	3
27	8	4	2	2	2	2	1	1	1	1	1	2	1	1	1	1	1	1	1	1	1	1	2
27	4	2	2	1	3	3	1	1	2	1	1	1	3	3	2	1	1	3	1	3	1	3	4
24	1	1	1	1	1	2	1	3	3	2	3	3	3	2	3	2	1	2	3	3	3	2	2
26	6	8	1	1	2	3	2	2	2	2	1	1	3	2	1	1	1	1	2	2	1	1	3
27	2	2	1	1	3	2	1	4	3	2	1	3	3	2	3	2	2	1	2	4	2	1	3
29	1	4	2	2	3	3	1	2	3	4	4	3	2	3	2	2	3	3	2	3	3	3	2
23	1	1	1	1	3	3	1	2	3	3	2	3	3	1	3	3	3	3	1	3	3	2	2
29	3	3	2	1	3	3	1	1	1	1	2	1	2	1	2	1	1	2	2	1	2	1	3
27	4	2	1	1	3	3	1	3	2	2	3	4	3	3	2	2	2	2	4	3	2	3	2
24	4	4	1	1	3	2	1	2	1	1	1	1	1	1	1	2	1	2	1	1	1	1	3
28	8	2	1	1	4	5	3	1	1	1	1	1	1	1	2	1	2	1	1	1	1	1	2
25	4	1	1	1	2	3	4	4	4	4	2	4	4	4	4	3	4	2	4	4	4	4	2
27	8	2	1	2	3	3	4	3	2	1	1	3	1	3	1	2	2	2	3	3	3	2	3
25	1	3	1	1	3	3	4	2	4	4	3	3	3	4	3	2	3	3	3	2	4	4	4
27	4	8	1	1	3	3	1	3	4	2	2	3	3	4	3	2	1	2	3	3	1	3	4
23	4	4	1	1	3	3	1	3	3	4	4	3	3	3	2	2	3	2	1	3	4	3	3
28	2	2	11	1	3	3	1	2	2	2	2	4	2	2	2	3	2	2	2	2	2	2	3
28	2	2	1	1	3	3	1	4	4	4	3	1	4	3	2	4	3	2	4	3	4	4	3
27	4	1	1	1	3	3	1	3	3	3	3	4	1	3	3	1	2	3	4	3	3	3	2
28	4	2	1	2	3	3	3	2	2	2	3	3	1	3	1	1	1	2	3	3	1	2	3
26	1	2	1	1	3	3	1	4	4	4	4	4	2	4	4	2	2	4	4	4	4	4	4
31	4	3	10	2	4	3	1	3	3	2	2	3	3	2	3	2	2	1	3	3	3	2	5
32	3	3	1	1	2	2	4	1	2	1	1	1	1	1	1	2	1	1	1	1	2	1	4
23	8	8	1	1	3	3	1	3	3	2	2	1	3	2	1	3	3	2	3	4	4	1	2
25	8	8	1	1	3	2	1	1	1	1	1	1	1	1	1	1	1	2	1	1	1	1	1
25	1	2	1	1	3	4	3	3	3	3	2	3	3	3	3	3	3	3	3	3	3	3	6
25	2	1	2	1	3	3	1	2	2	2	2	2	2	2	2	2	2	2	3	2	2	2	4
33	8	8	1	1	3	2	1	3	3	2	2	3	3	3	2	2	2	2	3	3	3	3	1
30	8	4	1	11	3	3	1	2	3	3	3	1	2	2	2	2	2	2	2	2	3	1	2
26	6	4	1	1	3	3	4	4	2	4	4	4	4	4	2	2	3	2	3	3	4	4	3
27	4	3	1	1	3	1	1	1	1	2	1	1	1	1	1	2	1	2	1	2	2	1	2
26	3	4	1	1	3	3	4	4	4	4	2	2	2	4	2	1	2	1	2	4	4	1	2
27	8	4	1	1	3	3	1	3	3	3	3	4	3	3	4	3	3	3	2	3	3	3	3
21	6	8	1	1	1	2	2	4	2	1	3	1	4	1	1	1	2	1	2	1	3	2	3
26	8	8	1	1	2	3	1	1	4	4	2	1	1	3	1	1	2	3	4	4	3	1	2
23	2	2	1	1	3	3	1	3	3	3	3	1	2	3	2	3	4	2	3	3	4	1	2
26	4	2	1	1	3	3	1	3	2	4	4	3	3	3	3	2	3	3	3	4	3	4	3
23	6	4	1	1	3	3	3	3	3	3	3	3	3	3	3	3	3	2	3	3	3	3	2
34	1	2	1	1	3	2	4	2	4	3	2	1	2	4	2	1	2	3	2	3	2	3	3
26	8	1	2	1	3	3	1	3	2	2	3	3	3	3	2	3	3	2	2	2	2	2	2
28	4	3	1	1	3	1	3	3	3	2	2	3	2	4	3	3	2	2	3	4	3	3	3
26	4	4	1	1	3	3	3	4	3	4	4	2	3	4	4	2	2	2	4	4	4	4	3
26	1	2	1	1	3	1	1	4	3	4	3	4	3	3	3	1	2	3	2	2	4	3	3
27	4	3	2	1	3	3	2	4	3	3	3	4	3	4	2	1	1	2	3	3	4	4	2
28	1	1	2	2	3	3	1	3	2	3	2	3	3	3	3	1	1	2	1	1	3	3	3
26	6	2	1	1	3	3	2	3	3	1	1	1	2	3	1	2	1	1	2	3	2	1	3
26	8	2	1	1	2	3	4	4	4	3	4	4	4	2	3	1	3	1	4	4	4	4	2
26	1	3	1	1	3	5	1	1	2	1	1	1	1	1	1	1	1	2	1	1	1	1	6
26	1	2	1	1	3	5	1	2	1	2	2	2	2	2	2	1	1	2	1	1	1	1	3
27	8	2	1	1	3	3	2	3	4	3	3	4	4	4	4	1	1	1	1	2	4	4	4
27	8	8	1	1	2	2	2	3	3	3	1	3	3	3	3	2	2	2	3	3	2	3	3
26	1	1	1	1	3	3	1	3	3	2	3	3	3	3	3	3	3	3	3	3	3	3	2
30	1	4	1	1	5	4	3	3	2	3	1	2	3	2	3	3	3	1	3	4	3	1	4
25	8	1	1	1	3	4	3	4	4	4	4	3	3	4	4	4	4	3	4	4	4	3	3
26	1	1	2	1	4	4	2	4	4	4	4	1	4	4	2	1	1	1	2	3	4	4	2
26	1	1	2	1	4	3	2	2	3	3	2	2	2	4	2	2	2	2	2	3	3	4	4
30	1	1	1	1	3	3	4	1	4	1	1	1	2	4	1	3	4	1	4	1	1	4	3
28	1	3	1	1	3	3	3	1	4	3	3	4	3	4	4	1	3	2	2	3	4	4	4
26	1	1	1	1	3	3	4	4	4	3	4	3	3	4	2	1	3	2	2	4	3	3	3
21	8	3	1	1	1	1	1	1	1	4	1	1	2	1	4	1	1	1	1	2	1	1	2
27	8	1	1	1	3	3	2	2	4	2	3	4	2	4	3	2	2	2	3	2	3	4	4
23	5	8	1	1	2	1	3	1	3	3	3	3	3	1	1	3	1	3	1	3	3	1	1
30	1	1	2	1	4	4	2	1	4	3	1	3	2	3	3	1	1	3	3	2	4	3	3
20	8	8	1	1	2	2	3	2	2	2	2	2	2	2	2	2	2	2	2	2	2	3	2
22	4	1	1	1	3	3	3	3	1	2	3	1	3	2	3	1	2	2	2	3	1	1	2
21	8	1	1	1	3	3	3	3	4	2	2	1	4	4	2	4	3	1	2	4	2	1	2
29	1	2	2	1	4	4	4	4	3	2	2	4	3	4	1	1	1	2	2	4	3	1	3
28	3	3	1	1	3	3	4	4	3	4	4	3	4	3	3	1	1	1	3	4	1	4	2
29	4	4	1	1	3	3	4	3	2	4	3	2	3	3	3	2	1	3	1	4	4	1	3
38	8	3	1	1	3	2	4	4	2	2	3	2	3	2	2	1	1	1	2	3	2	4	6
26	4	4	1	1	3	2	4	4	2	3	2	4	3	4	4	2	2	2	3	3	3	3	3
27	1	2	2	1	4	4	4	4	4	4	2	4	1	4	4	1	1	1	4	3	4	4	4
27	1	1	5	5	4	5	1	2	2	1	1	4	1	4	1	1	1	1	4	1	1	1	5
35	1	1	1	1	3	3	1	4	2	2	3	2	4	3	4	1	1	2	3	3	2	1	4
24	2	1	2	1	3	3	2	4	4	3	3	3	4	4	3	1	1	2	4	4	3	2	3
28	1	1	2	2	4	4	1	3	3	4	3	2	3	3	3	2	4	3	4	3	3	4	2
30	1	4	2	2	4	4	4	1	4	1	2	1	4	1	4	1	1	1	1	2	1	1	4
29	1	1	1	2	4	4	3	4	4	3	4	4	4	4	4	4	1	3	3	3	3	4	3
25	1	1	1	1	4	5	2	4	4	4	4	4	4	4	3	2	3	2	3	3	4	4	4
28	8	8	1	1	3	2	3	4	4	4	3	4	4	4	4	4	4	2	4	4	4	3	2
27	4	4	1	1	4	4	3	4	4	3	2	1	4	2	4	2	1	3	3	3	4	3	3
25	1	1	2	2	5	5	2	3	3	3	3	3	3	3	3	3	3	3	3	3	1	3	5
27	1	2	1	1	3	3	2	4	4	4	4	4	3	4	3	2	3	2	3	3	4	4	3
21	8	8	1	1	1	1	3	1	1	1	1	1	1	4	3	4	4	1	4	1	1	1	2
20	8	3	1	1	1	1	3	2	2	1	1	1	2	1	1	2	1	1	1	2	2	1	5
20	6	3	1	2	1	1	2	4	3	3	1	1	1	3	1	1	1	3	1	4	1	1	1
25	8	3	1	1	3	3	3	4	4	4	2	1	4	4	2	2	3	1	3	4	4	1	2
25	5	3	1	1	1	1	3	1	3	1	3	1	3	1	1	1	1	1	1	3	1	1	1
22	5	5	1	1	1	1	4	3	3	2	2	4	3	3	2	2	2	2	4	3	4	1	2
25	3	3	1	1	2	3	4	4	1	4	4	2	4	4	3	4	4	2	2	3	3	4	4
24	1	2	1	1	3	3	1	4	3	3	3	3	3	3	3	1	2	1	3	3	3	3	4
26	1	3	1	1	3	3	1	2	4	2	1	1	1	3	1	1	1	2	2	2	2	1	3
27	1	1	2	1	5	4	4	3	3	3	2	3	3	3	4	2	4	2	2	2	2	3	5
28	1	1	1	1	3	4	3	4	3	3	3	3	3	4	3	2	2	3	2	4	3	3	6
28	1	1	1	1	5	5	4	3	3	2	3	3	3	4	3	2	1	2	4	3	3	4	4
29	1	1	1	2	3	3	4	3	3	4	3	4	3	4	2	1	1	2	3	2	4	4	4
28	1	1	1	1	3	3	3	4	4	3	2	3	4	4	2	2	1	3	3	2	4	1	6
22	8	8	1	1	2	1	3	4	4	3	4	4	4	4	2	2	2	2	3	4	2	4	2
26	1	1	1	1	3	3	1	3	4	3	2	4	3	3	4	2	1	3	4	3	4	4	4
27	1	2	1	1	3	3	4	3	1	4	3	3	2	3	3	1	1	3	4	3	3	3	4
25	1	1	1	1	5	5	3	1	1	3	1	1	1	1	1	1	1	1	1	1	1	1	4
24	1	2	1	1	3	3	4	1	3	1	1	2	3	4	1	1	1	3	1	1	1	1	3
28	3	3	1	1	2	3	1	2	2	3	2	1	2	2	1	1	2	1	1	1	2	3	1
26	4	2	1	1	3	3	1	4	4	4	1	4	1	3	4	1	1	1	1	1	1	1	3
28	4	2	1	1	3	3	1	3	3	3	3	4	3	3	4	3	2	3	3	1	3	4	3
28	4	4	1	2	3	3	3	4	4	4	4	4	4	4	1	1	1	3	3	4	4	4	2
31	4	4	1	1	3	3	3	3	3	3	3	4	3	3	3	1	1	1	3	3	3	4	2
27	8	8	1	1	3	3	3	1	2	1	1	1	2	1	2	1	1	2	2	2	2	1	2
31	4	4	2	1	3	3	3	3	4	3	3	3	3	3	3	3	2	2	2	3	3	2	4
29	8	8	1	1	3	3	3	3	1	3	3	3	1	3	2	2	1	1	2	4	4	3	3
24	8	2	1	1	3	3	3	4	3	3	3	4	2	3	3	1	1	3	3	1	3	4	4
26	1	2	2	1	3	3	3	4	4	2	4	4	3	4	1	1	1	2	4	2	4	4	4
23	1	1	2	2	3	4	2	3	4	4	3	4	4	4	4	3	4	3	4	4	4	4	4
30	1	1	1	2	4	3	2	3	3	3	3	3	4	3	4	1	1	2	3	3	2	3	3
21	8	4	1	1	1	3	2	4	1	2	4	4	3	3	3	1	1	2	3	4	4	4	3
26	4	4	1	1	3	3	1	2	1	1	3	1	1	1	1	2	1	1	1	3	1	1	4
30	4	4	3	1	3	3	1	4	3	4	4	4	4	4	3	1	1	1	2	4	4	4	4
20	8	8	1	1	1	1	4	1	1	2	1	1	1	3	1	1	2	2	1	3	2	1	2
22	6	8	1	1	1	1	2	4	4	3	4	4	3	4	1	4	4	2	3	4	4	4	1
22	8	8	1	1	1	1	3	3	1	1	4	1	1	1	1	1	1	2	1	4	1	1	3
26	2	3	1	1	3	2	3	4	4	3	3	3	2	4	3	2	2	3	3	4	3	4	2
27	1	2	1	2	3	2	1	4	3	4	3	4	4	4	2	3	2	2	4	4	2	4	3
26	1	1	1	1	3	3	1	3	1	3	3	3	1	3	3	3	3	3	3	3	3	3	3
27	5	5	1	1	1	1	1	4	1	1	3	4	4	4	1	2	2	3	4	4	4	2	1
22	3	3	1	1	1	2	2	3	4	3	1	4	3	4	4	1	2	2	4	1	4	1	2
21	5	5	1	1	1	1	3	1	2	3	3	1	3	1	1	1	1	3	1	3	1	1	1
23	3	3	1	1	1	1	2	2	3	3	1	1	1	1	3	4	3	4	1	1	1	3	1
27	6	6	1	1	1	1	3	2	1	2	4	1	2	3	3	2	2	3	3	3	2	3	1
23	8	8	1	1	1	1	3	3	3	3	1	3	4	2	4	2	1	1	2	3	2	3	4
21	8	1	1	1	1	2	2	2	2	2	2	1	2	2	2	2	1	2	2	2	2	2	2
25	6	3	1	1	1	1	2	2	2	2	2	1	2	4	2	1	2	2	2	2	2	2	2
18	3	3	1	1	2	1	3	2	3	2	1	1	2	1	1	2	1	3	3	3	3	1	2
24	8	5	1	1	1	1	2	4	4	2	2	2	4	2	2	1	1	1	4	4	4	4	1
23	5	5	1	1	1	1	2	4	4	4	3	1	1	3	1	1	1	1	1	4	4	1	1
34	1	2	1	1	3	2	3	4	4	4	4	4	3	4	2	3	2	3	2	4	4	4	3
29	3	3	1	1	2	2	2	3	3	2	4	1	2	1	3	1	1	2	3	2	2	1	3
28	1	1	11	1	3	3	4	4	4	3	4	3	1	1	1	1	2	2	4	3	4	3	3
25	1	4	1	1	3	3	4	3	3	3	2	2	3	3	1	2	1	1	3	3	3	4	4
30	1	2	1	2	4	3	4	3	1	4	2	3	2	3	2	2	1	2	3	2	3	2	4
23	1	2	2	1	3	3	2	3	4	3	3	4	4	4	3	3	3	2	3	3	4	3	4
29	1	1	1	1	4	3	1	2	2	2	1	2	2	2	2	2	3	2	2	2	2	2	2
28	1	1	1	1	4	3	1	3	3	3	3	3	2	3	3	3	3	3	3	3	3	2	3
30	5	5	1	1	1	2	3	4	1	3	2	1	2	1	1	1	1	1	1	4	2	1	1
23	8	8	1	1	1	1	4	2	1	1	1	1	2	1	1	2	1	2	1	3	4	1	2
25	5	6	1	1	1	2	3	4	4	4	3	3	4	4	1	1	1	1	3	4	4	1	1
25	1	1	1	1	3	3	4	4	4	4	3	4	4	4	3	3	1	2	3	3	3	4	3
22	8	4	1	1	3	3	3	4	4	4	1	4	3	4	1	4	3	3	4	4	4	4	4
22	1	1	1	2	3	4	4	4	4	4	4	4	4	4	2	1	1	1	4	4	4	2	5
25	5	5	1	1	1	1	2	3	2	4	3	1	4	4	1	1	2	3	1	3	1	3	1
22	5	5	1	1	1	1	2	2	3	3	2	2	1	1	1	1	2	1	1	3	3	1	2
20	4	8	1	1	1	1	3	3	4	3	2	1	3	3	2	4	3	1	2	2	3	2	3
24	8	8	1	1	1	1	3	4	4	2	3	1	4	4	1	1	1	3	2	4	4	3	2
23	3	3	1	1	1	2	3	3	1	2	3	1	2	1	2	2	1	1	2	3	1	1	1
24	8	8	1	1	1	2	3	2	3	2	2	3	3	1	3	2	2	3	1	3	1	1	1
27	1	1	1	1	3	2	3	2	4	3	1	4	3	3	2	4	3	3	4	2	4	2	3
20	5	5	1	1	1	2	3	4	3	4	4	4	2	3	1	2	1	1	1	3	4	4	2
24	8	8	1	1	1	1	3	4	1	1	1	1	1	1	1	1	1	1	1	3	3	1	1
31	3	3	1	1	1	1	2	4	3	4	3	3	4	4	3	1	1	1	4	4	4	4	1
24	5	8	1	1	2	1	3	1	1	1	1	4	1	1	1	1	1	1	1	4	1	1	1
24	8	8	1	1	1	1	3	2	3	3	1	2	3	3	1	2	3	2	2	3	3	1	2
25	3	3	1	1	1	1	3	1	1	3	1	1	1	1	1	3	1	1	1	1	1	1	2
21	5	3	1	1	1	1	3	3	3	3	3	4	3	3	3	2	3	3	3	3	3	4	3
29	2	1	1	1	3	3	2	4	1	1	4	3	1	4	4	1	1	3	4	4	4	1	3
26	8	8	1	1	3	3	4	1	1	2	1	1	1	1	1	2	1	1	1	1	1	1	6
27	5	3	1	1	1	1	1	4	3	3	4	4	3	3	3	3	2	2	2	3	3	2	2
22	3	2	1	1	3	3	1	1	1	1	1	1	1	1	3	1	1	1	3	1	1	1	3
20	3	3	1	1	1	1	3	4	3	2	2	2	1	4	3	2	3	3	1	3	1	2	2
22	6	8	1	1	2	1	1	4	3	3	4	4	2	3	4	3	3	2	1	3	3	4	1
21	8	3	1	1	1	1	2	1	2	3	2	2	2	3	2	3	2	3	3	1	3	4	3
24	5	3	1	1	1	1	2	4	4	4	4	4	4	1	1	1	2	2	2	4	3	2	1
22	5	5	1	1	1	1	3	3	4	1	2	1	3	3	1	3	3	3	3	3	3	3	1
19	5	5	1	1	1	1	2	4	1	1	1	1	1	2	1	1	1	1	1	1	1	1	1
22	8	8	1	1	1	1	3	2	4	4	1	1	2	3	2	1	1	1	2	4	4	1	1
21	5	5	1	1	1	1	2	3	2	1	2	1	2	1	1	1	2	2	3	3	1	1	1
23	5	1	1	1	2	3	4	2	2	1	1	1	2	3	1	1	1	2	4	3	1	1	2
24	8	8	1	1	2	2	3	1	1	1	1	2	2	1	1	1	1	2	1	2	2	2	4
24	3	3	1	1	1	1	2	3	2	1	2	1	2	3	1	1	2	1	2	3	4	1	1
19	3	3	1	1	1	2	2	1	2	1	1	1	2	1	1	1	1	2	1	1	1	1	3
28	1	1	11	1	3	3	4	4	3	3	2	3	2	3	3	3	3	3	3	3	3	3	3
28	6	3	3	3	2	2	2	1	1	1	1	1	1	1	2	1	1	1	1	1	1	1	1
21	5	5	1	1	1	1	3	4	1	1	4	1	2	1	1	1	1	2	1	3	2	1	1
24	8	8	1	1	2	2	2	3	1	3	3	3	4	2	3	2	1	2	3	3	3	3	1
29	1	1	1	11	3	3	4	4	4	2	1	1	4	1	1	1	1	1	1	4	1	1	2
21	5	5	1	1	1	1	3	2	3	1	2	2	2	2	2	3	3	3	1	3	2	1	2
22	5	5	1	1	1	1	2	1	2	1	1	1	1	1	1	1	1	1	1	2	3	1	1
23	8	8	1	1	1	1	3	1	1	1	1	1	2	1	1	1	1	1	2	1	1	1	2
23	3	3	1	1	2	2	1	4	1	2	3	4	1	4	3	3	3	3	4	3	2	4	3
25	3	3	1	1	3	3	4	4	4	4	4	1	3	4	1	1	1	1	1	4	4	1	3
24	6	5	1	1	1	1	3	3	3	2	4	1	1	1	1	2	1	3	1	3	1	1	1
28	3	3	1	1	2	2	3	1	3	2	1	1	2	2	2	2	1	2	2	3	3	1	4
26	4	2	1	1	3	3	3	4	4	4	4	1	1	4	3	3	3	3	3	4	3	1	2
26	4	1	1	1	3	3	4	3	1	1	1	1	1	4	2	1	1	3	3	3	1	1	3
28	2	1	1	1	3	3	4	4	4	4	2	4	3	4	3	2	3	1	2	4	4	4	3
27	3	4	2	2	3	4	1	1	1	3	3	3	1	3	2	1	2	1	1	1	1	3	3
29	8	3	1	1	2	2	4	2	2	1	1	1	2	3	1	1	1	1	1	3	1	1	3
30	4	3	1	1	3	3	1	1	1	1	1	1	1	1	1	4	1	1	1	1	1	1	3
29	1	1	1	1	3	3	3	3	4	3	2	4	3	3	4	1	1	2	4	2	2	4	4
27	8	2	1	2	3	3	1	1	4	1	1	3	1	2	3	3	1	3	2	4	1	1	2
26	2	2	1	1	3	3	1	3	2	3	2	3	3	3	2	3	2	3	2	3	3	3	1
29	1	8	1	1	3	5	2	2	4	4	4	4	2	4	3	2	2	2	4	2	2	4	3
25	4	1	1	2	3	3	2	4	3	2	3	2	3	4	2	2	3	2	2	4	3	2	2
26	1	2	1	1	3	3	4	3	3	2	2	3	2	3	3	2	3	2	3	2	3	4	3
25	3	4	2	1	1	1	4	1	1	1	1	1	1	2	1	1	4	4	1	1	1	1	3
26	4	4	1	11	3	3	3	1	2	3	1	1	2	2	2	1	1	2	1	2	2	1	3
35	4	3	1	1	2	3	1	1	3	3	1	1	1	1	1	1	1	1	1	1	1	1	3
24	4	4	1	1	3	3	1	3	4	3	1	4	2	3	3	3	3	3	3	3	3	4	3
29	8	8	1	2	3	2	1	2	2	1	1	1	1	2	1	1	2	1	1	3	1	1	2
35	4	4	1	1	1	3	2	4	4	4	4	4	4	4	4	1	4	3	4	4	1	4	1
26	8	1	2	1	3	3	3	3	3	4	3	2	3	3	2	1	1	2	4	2	3	1	4
26	1	4	1	1	3	3	4	2	3	1	2	3	2	3	3	1	1	1	1	1	1	1	4
28	2	1	1	1	3	3	1	1	1	1	1	1	1	1	1	1	2	1	1	1	1	1	2
31	8	1	3	3	3	3	3	2	3	2	2	3	3	2	2	3	3	2	3	3	2	2	6
20	8	8	1	1	2	1	3	4	4	4	3	4	4	3	3	3	3	2	3	4	4	4	3
29	2	3	1	2	2	2	3	1	2	2	1	1	1	1	1	2	1	1	1	1	1	1	1
23	1	1	2	1	3	3	2	2	4	3	2	2	3	1	3	1	2	2	3	2	2	2	3
30	1	1	1	1	3	3	1	3	4	3	2	3	4	4	2	2	1	2	4	2	4	4	4
26	1	2	2	1	4	3	2	3	3	3	2	3	3	3	4	2	3	3	4	3	4	4	4
28	3	2	1	1	3	3	1	2	2	2	2	2	3	2	2	2	2	2	2	2	3	2	3
26	2	2	2	1	3	3	1	1	2	2	2	2	2	2	2	2	2	2	1	2	2	2	2
28	4	4	2	2	3	3	4	4	4	3	4	4	2	4	2	2	2	2	3	4	4	3	3
26	6	1	1	1	3	3	1	4	3	4	4	3	3	2	3	3	3	3	1	4	4	4	2
25	8	4	1	1	3	3	1	2	2	2	2	2	2	2	2	2	2	2	2	2	3	2	2
24	4	8	1	1	2	2	2	1	1	2	1	1	1	1	1	2	1	1	1	2	2	3	2
28	8	4	2	1	1	1	1	3	3	3	1	3	3	3	3	3	1	3	3	3	2	3	3
27	8	8	2	1	3	3	3	4	4	4	3	4	4	4	4	4	1	1	4	4	4	4	2
31	4	1	1	1	3	3	3	3	3	2	2	3	3	3	3	3	3	3	2	3	2	3	3
23	4	4	1	1	3	3	1	4	4	3	4	4	3	4	4	3	2	3	3	4	4	4	3
30	1	1	1	2	4	3	2	3	4	3	3	4	2	4	2	1	2	2	4	3	3	4	3
27	4	3	1	1	3	3	2	4	2	2	3	3	3	4	2	3	2	3	3	3	4	3	3
26	6	1	1	1	3	3	1	2	2	2	2	2	2	2	2	2	2	2	2	4	4	4	2
22	3	1	3	3	2	3	3	3	2	2	3	4	1	3	4	2	3	1	3	3	3	4	3
28	2	3	1	1	2	2	1	1	1	1	1	1	1	2	2	1	1	1	1	1	1	2	4
24	6	8	1	2	3	2	1	1	3	1	1	1	1	1	1	2	1	1	1	4	1	1	2
30	8	8	1	1	1	3	1	2	2	1	2	1	2	2	2	2	2	2	2	2	2	2	3
25	8	1	1	1	3	3	2	1	1	1	3	1	1	4	1	2	1	1	1	2	1	1	1
28	1	1	1	1	4	5	2	3	2	3	2	2	3	4	3	2	2	3	3	2	4	2	4
27	1	3	11	1	3	2	2	3	4	2	2	4	2	4	2	2	1	1	2	3	2	4	5
26	8	8	1	1	3	3	2	1	1	2	1	1	2	1	1	1	1	1	1	1	1	1	3
22	2	2	1	1	3	3	1	2	2	1	2	2	2	2	2	2	2	2	2	2	2	2	1
22	4	4	11	1	3	3	1	2	1	1	2	3	1	1	1	1	1	2	2	2	2	1	3
27	4	4	1	1	3	3	2	4	4	4	3	4	4	4	4	4	2	1	3	3	4	4	5
25	3	3	1	1	1	2	1	3	2	4	4	2	3	3	1	2	2	2	4	1	4	1	2
23	6	6	1	1	3	3	4	4	4	4	2	3	4	3	3	2	2	3	3	4	4	4	2
33	4	4	31	1	3	3	1	4	4	1	4	4	4	4	4	1	4	4	4	4	4	4	3
25	8	8	1	1	3	2	1	3	4	3	2	3	2	2	2	2	2	2	2	3	3	2	3
27	8	8	1	1	2	1	1	1	1	1	1	1	1	1	1	1	1	1	2	1	1	1	2
26	3	3	1	2	3	3	1	4	2	4	4	4	2	3	4	1	2	2	4	2	4	4	4
29	6	3	1	1	3	2	2	4	4	3	2	3	3	4	4	3	3	2	3	3	4	3	4
30	1	2	1	1	3	3	1	4	1	1	2	3	1	3	3	3	1	1	3	3	4	4	3
24	8	3	2	1	2	2	4	3	3	3	1	1	4	3	3	1	3	1	1	4	3	3	2
29	4	2	1	1	3	4	3	2	3	3	2	3	3	4	3	3	3	2	3	3	3	3	3
26	4	2	2	1	3	3	4	4	4	3	4	4	4	3	4	1	1	2	2	4	4	4	4
18	6	4	1	1	2	2	3	2	2	2	2	2	2	2	1	2	2	2	2	4	2	2	2
26	8	8	1	2	3	3	2	4	4	4	1	4	4	4	4	1	1	1	4	4	4	4	4
26	7	7	1	2	3	3	1	1	2	1	1	1	1	1	2	1	1	3	3	1	1	1	4
23	3	3	1	1	1	1	1	3	3	3	2	4	2	2	2	2	4	4	1	4	1	1	4
22	2	2	1	1	3	3	1	2	2	2	1	1	2	1	1	1	2	2	1	2	2	1	2
27	4	4	1	1	3	3	1	2	2	2	2	4	2	2	2	2	2	2	2	2	2	4	6
27	4	3	1	1	3	3	1	4	4	4	3	3	3	4	3	3	3	3	3	4	3	4	3
28	1	4	1	1	4	4	2	3	2	2	3	3	2	2	4	2	2	2	2	3	2	2	4
26	1	3	2	2	3	2	3	4	2	1	3	4	4	2	4	1	2	2	2	2	2	4	3
30	8	8	1	1	3	3	2	3	1	2	1	4	2	1	4	1	1	2	4	2	3	4	2
28	1	1	1	2	3	3	3	3	3	2	2	4	3	4	2	2	1	2	2	2	2	4	2
26	8	8	1	1	2	2	3	4	3	3	3	3	3	3	3	3	3	2	3	4	4	2	3
26	4	4	1	1	3	2	1	1	1	3	2	3	2	3	4	1	1	1	2	1	3	3	2
27	1	1	1	1	3	3	3	3	4	2	1	4	1	4	4	1	1	2	4	3	3	1	3
28	1	1	2	1	3	3	3	3	4	3	3	3	2	3	3	3	3	3	3	3	3	3	2
25	8	1	2	1	3	3	4	1	1	1	2	1	1	1	1	1	1	1	1	1	1	1	3
27	1	2	1	1	3	3	1	2	2	1	2	3	3	2	1	3	2	2	1	2	2	1	2
25	4	4	1	1	3	2	1	3	4	4	4	4	3	3	3	3	3	3	3	4	3	4	4
25	4	3	1	1	3	3	1	1	1	1	1	1	3	1	1	1	1	1	4	1	1	1	3
24	8	8	1	1	2	1	2	3	1	2	3	2	3	1	2	1	2	1	3	3	3	1	2
23	8	4	1	1	3	3	2	2	4	3	1	1	3	2	2	1	4	1	3	4	3	2	4
29	1	4	2	1	3	3	1	2	3	4	2	4	2	4	4	2	2	2	4	2	4	4	2
47	5	3	1	1	1	2	1	2	2	2	2	2	2	3	3	2	2	2	2	2	2	2	2
30	1	3	1	2	3	3	1	3	3	3	3	1	2	2	1	1	1	2	1	3	3	3	2
28	6	3	1	1	2	3	1	2	2	1	1	1	1	1	1	2	1	2	2	1	2	1	2
26	1	1	1	2	4	3	2	1	3	3	3	3	3	4	4	1	1	1	3	3	4	4	2
26	1	4	1	2	3	3	4	4	4	4	4	4	4	4	1	1	1	1	4	4	4	1	4
23	6	4	1	1	3	3	1	1	1	1	1	1	1	1	4	4	4	1	4	1	1	1	4
25	1	8	1	1	3	3	4	1	4	1	1	1	1	1	1	1	3	1	1	1	1	4	3
28	2	2	2	1	3	3	1	1	1	1	1	1	1	3	1	2	1	1	1	2	1	1	2
27	1	2	1	2	3	3	1	3	4	3	2	3	1	4	2	2	2	1	2	3	3	3	3
26	5	5	1	1	3	3	3	3	1	2	4	1	1	1	2	2	2	1	2	3	1	1	1
21	6	4	1	1	1	1	1	2	3	2	2	1	2	2	1	1	1	2	1	1	2	1	1
26	8	4	1	1	3	3	3	2	2	1	2	2	1	2	2	2	2	2	2	2	2	2	3
26	8	3	2	1	2	2	3	1	1	1	1	1	2	1	1	1	1	1	1	1	1	1	2
25	1	3	2	2	3	3	1	1	1	2	2	1	2	3	1	1	1	1	1	1	1	1	3
26	4	1	1	2	4	3	1	3	3	4	3	2	3	3	3	3	2	2	3	4	3	3	3
25	2	1	1	1	3	3	4	4	4	1	1	1	1	4	4	1	1	4	4	4	1	3	3
27	2	2	1	1	3	3	4	3	1	1	2	1	3	3	1	1	1	1	2	4	1	1	2
22	6	3	1	1	1	1	1	2	1	3	3	1	3	2	2	3	3	3	2	3	1	1	2
27	2	4	2	2	4	3	1	3	3	3	3	4	2	2	3	1	2	2	3	2	3	3	3
27	4	4	1	1	3	3	1	3	2	3	2	3	2	3	3	2	1	2	1	4	2	1	3
25	8	8	1	1	3	3	3	4	4	4	4	4	4	4	1	1	1	1	4	4	4	4	1
27	8	1	1	11	3	3	2	4	4	3	3	4	3	4	3	2	2	2	4	3	3	3	6
27	8	2	1	1	2	3	1	2	2	2	2	1	3	2	2	1	2	2	2	3	2	1	2
27	1	2	2	1	4	3	4	4	4	4	3	4	4	4	3	1	2	1	3	4	4	4	5
27	4	2	1	1	3	3	1	3	3	3	4	4	2	2	4	3	2	2	4	3	4	3	2
30	1	3	2	2	4	4	1	1	1	1	1	1	1	1	2	1	1	1	1	2	2	1	4
25	1	8	1	1	3	4	1	3	3	3	3	3	3	3	3	3	2	3	3	3	3	3	2
28	4	3	1	1	3	2	1	1	4	1	1	3	3	2	1	3	1	1	1	3	1	3	3
23	6	4	1	1	2	2	4	3	1	2	3	4	2	3	3	2	2	2	3	3	2	4	2
27	1	1	1	1	3	3	3	3	4	3	4	4	4	4	4	1	1	4	4	2	2	4	2
26	8	4	2	1	3	3	2	3	4	4	3	4	4	3	3	1	1	3	4	4	3	4	3
29	1	1	1	1	3	4	2	4	4	3	2	2	4	4	3	3	3	4	3	4	4	3	3
26	1	1	1	1	3	3	4	3	3	2	2	4	2	4	2	2	2	3	3	3	1	1	4
25	4	8	1	1	3	2	1	3	2	3	3	1	3	2	2	2	2	2	2	3	2	2	1
25	8	8	1	2	3	2	4	3	2	3	2	3	3	2	4	2	3	2	3	2	2	3	3
28	3	1	1	1	3	3	2	2	2	1	1	1	1	2	1	1	1	1	2	3	1	1	2
28	2	1	1	2	4	4	1	4	2	3	2	4	3	3	3	2	3	3	3	3	3	3	4
29	1	8	1	1	3	3	1	3	2	2	2	2	2	4	2	2	2	3	4	4	2	2	2
26	4	3	1	1	3	3	2	3	3	3	3	3	3	3	3	1	1	3	3	3	3	3	4
28	1	2	1	1	3	3	4	3	3	4	3	2	4	3	3	1	2	2	3	4	3	3	2
25	2	2	1	1	3	3	4	3	3	1	2	1	2	3	1	1	1	1	1	3	2	1	3
24	3	3	1	1	1	1	4	2	1	1	1	1	1	1	2	1	1	2	3	3	3	1	2
29	6	2	1	1	3	3	4	3	3	3	3	1	3	3	2	1	2	2	2	3	2	1	2
23	5	2	1	1	1	2	2	3	4	3	3	2	4	4	4	4	4	3	4	3	4	4	3
29	6	4	1	1	2	2	3	4	3	3	3	3	2	4	2	3	2	2	3	3	4	2	1
25	1	3	1	1	3	3	1	3	3	2	2	2	2	4	2	3	1	3	2	3	3	1	4
25	8	8	1	1	2	2	1	3	3	4	3	1	4	2	4	2	2	3	4	3	3	2	2
28	1	4	2	1	3	3	1	1	1	2	1	1	1	1	1	1	1	1	1	1	1	1	3
27	3	4	1	2	3	3	1	1	1	3	1	1	1	1	1	1	1	1	1	3	1	1	2
26	4	1	1	1	3	3	3	2	1	1	1	1	1	1	2	1	1	1	1	1	1	1	3
26	2	4	1	1	3	3	1	2	1	1	1	3	2	2	2	1	3	2	4	3	2	3	3
25	8	4	1	2	3	3	1	3	4	3	3	1	1	2	4	1	1	1	3	3	1	3	2
27	4	2	1	1	3	3	4	2	1	1	1	2	2	2	2	1	2	2	1	2	2	1	4
29	4	4	1	1	3	3	4	3	3	3	2	3	2	3	2	2	2	2	3	3	3	2	3
26	1	1	1	2	3	4	4	1	1	3	1	1	4	3	1	1	2	1	2	4	1	4	2
26	2	2	1	1	3	4	2	4	4	4	4	4	4	4	4	3	3	4	4	4	4	3	2
25	8	8	1	1	3	2	1	4	3	4	2	4	1	4	3	2	3	2	2	3	4	4	2
27	8	4	1	1	3	3	1	1	2	1	1	1	1	1	1	1	1	1	1	2	2	1	3
30	3	1	1	2	3	3	3	2	3	2	1	1	2	2	2	2	2	1	3	3	3	3	4
26	1	1	1	2	3	3	2	3	3	2	2	2	3	3	3	2	3	4	1	3	1	1	2
22	8	4	1	1	2	2	1	3	3	2	1	3	1	1	4	2	1	1	4	2	3	4	3
23	4	4	1	1	3	3	4	3	3	3	3	3	3	3	2	1	1	3	3	3	3	3	2
27	1	4	11	1	3	3	3	3	3	4	3	3	3	4	3	2	2	2	3	3	3	4	4
25	3	3	1	1	3	2	1	2	3	1	1	1	3	1	1	1	2	3	1	3	1	1	3
25	4	3	1	1	3	1	1	4	4	4	4	4	4	4	4	4	4	4	4	3	4	4	3
24	1	2	1	2	3	3	2	3	3	4	1	4	4	2	3	2	1	3	4	3	4	3	2
28	8	8	2	2	3	4	1	1	4	2	1	2	2	2	1	1	1	1	2	2	1	2	1
25	1	4	11	2	3	3	1	3	1	3	1	1	3	3	3	1	1	1	1	3	1	1	3
21	6	4	1	1	2	2	2	1	1	3	1	1	2	1	1	1	1	1	1	2	1	1	2
26	1	1	1	2	4	3	2	1	3	4	1	2	3	4	4	1	1	2	4	3	4	1	4
37	3	3	1	2	1	1	1	1	1	1	1	1	1	1	1	1	1	3	3	1	1	1	2
43	4	8	1	1	3	3	1	1	1	1	1	1	2	1	1	1	1	1	1	1	1	1	2
26	3	8	1	1	3	2	1	1	2	1	1	1	1	1	1	1	2	1	2	1	1	1	2
26	2	2	1	1	3	3	1	4	2	3	3	3	4	3	4	2	3	3	3	3	3	3	4
24	6	6	2	1	2	1	4	3	2	4	4	4	4	4	4	3	4	1	4	4	3	4	2
30	8	8	1	2	4	4	2	4	4	3	4	3	3	3	3	3	3	3	4	3	3	3	4
27	3	3	1	1	3	3	3	3	4	3	3	4	3	4	2	3	2	2	2	3	4	4	3
24	6	2	1	1	3	3	3	4	4	4	4	4	4	4	4	1	4	1	2	4	4	4	2
23	3	3	1	1	2	1	3	2	1	1	1	1	1	1	1	1	2	1	1	2	1	1	4
25	8	8	1	1	3	3	3	3	3	4	3	4	3	3	3	2	2	1	3	4	4	4	4
27	8	3	2	1	3	3	2	4	3	3	3	4	2	4	3	1	1	1	3	3	3	2	4
24	6	8	2	2	2	2	1	2	1	2	1	2	2	1	2	2	4	2	2	2	1	2	2
29	1	2	1	2	3	3	3	4	4	4	4	4	4	4	4	1	1	2	4	4	4	4	1
29	8	8	1	1	3	3	1	2	2	2	2	2	1	2	2	2	2	3	2	2	2	1	3
26	3	3	1	1	3	1	4	4	3	4	3	4	3	4	3	2	2	2	3	4	4	4	3
23	2	1	1	2	3	3	1	1	1	2	1	1	1	1	1	1	1	1	1	1	1	2	2
32	1	1	1	1	3	3	1	1	1	1	1	1	1	1	1	2	1	1	1	1	1	2	4
26	2	1	1	1	3	3	2	3	4	3	2	4	3	4	4	2	2	3	3	3	4	4	3
29	2	2	1	1	3	3	1	2	2	2	2	3	2	3	3	2	2	2	3	2	3	3	4
24	1	8	2	1	3	3	1	1	3	2	1	1	2	3	1	1	1	2	1	2	1	1	4
30	1	1	1	1	4	4	2	4	3	3	4	3	3	4	3	2	2	2	3	3	4	3	3
27	2	2	2	1	4	3	4	4	4	4	4	4	4	4	4	1	4	2	4	4	4	4	3
27	1	1	1	2	3	3	3	3	3	3	2	3	3	4	4	2	1	2	3	3	3	3	2
29	2	3	1	1	2	2	1	2	2	2	2	1	3	2	2	2	2	2	2	2	1	2	2
24	1	2	2	1	4	4	1	2	2	1	2	1	1	2	1	1	1	1	1	3	2	1	4
22	3	3	2	2	3	3	1	3	1	1	3	3	3	3	4	1	1	1	2	1	3	3	3
27	2	2	1	1	4	4	4	4	4	3	3	4	3	4	3	4	4	3	4	3	4	4	2
26	4	4	1	1	1	3	4	4	4	1	4	4	1	4	3	1	1	1	4	4	4	4	2
27	6	4	1	1	3	3	4	3	3	4	3	4	3	4	4	2	2	2	3	4	4	4	2
27	8	8	1	1	3	3	3	3	4	3	2	3	3	3	3	1	3	2	3	3	2	3	3
26	4	3	1	1	3	3	1	3	3	4	2	3	2	3	3	2	2	3	2	3	3	2	1
25	1	1	1	1	3	3	3	3	3	2	3	4	3	3	3	2	2	3	3	3	3	3	3
26	1	2	1	1	4	3	1	1	3	4	1	4	4	3	3	4	4	3	4	1	4	4	3
25	1	3	1	2	3	3	3	3	2	2	2	2	1	2	3	1	1	1	3	3	1	3	3
27	3	3	1	1	3	1	3	3	3	3	2	2	3	3	2	2	2	2	2	3	3	2	1
27	4	4	1	2	3	3	1	3	3	4	2	1	3	3	1	2	2	3	3	2	4	1	4
22	8	8	1	1	2	3	3	3	3	3	4	3	4	3	3	3	3	3	3	3	3	3	4
27	4	2	1	1	3	3	3	3	1	3	3	3	2	3	3	3	2	3	3	3	3	3	3
31	2	2	2	1	3	3	1	1	1	1	2	2	1	3	2	1	4	1	1	3	1	1	4
23	8	1	1	1	3	3	1	1	1	1	1	1	1	1	1	2	1	1	1	1	1	1	3
20	5	5	1	1	1	2	3	3	3	3	3	3	2	3	3	3	3	2	1	3	3	3	3
20	8	8	1	1	1	1	3	1	2	2	1	2	2	3	2	2	2	2	2	2	2	2	1
22	5	5	1	1	1	1	3	3	3	3	3	3	2	3	3	3	3	2	3	3	3	3	1
26	1	1	31	11	3	3	4	1	3	3	3	1	3	4	3	1	1	1	1	3	1	1	5
25	3	3	1	1	3	3	3	3	3	3	3	3	3	3	2	3	3	2	3	3	3	3	2
26	1	1	1	1	3	4	3	2	2	2	2	2	2	2	2	2	2	2	3	2	2	3	4
27	8	1	1	1	3	3	4	1	4	4	1	1	1	4	1	1	1	1	3	1	1	1	3
27	2	1	1	1	4	5	1	3	2	3	3	4	3	4	3	2	3	3	3	2	3	4	4
24	8	8	1	1	2	2	3	1	3	1	1	1	1	1	1	1	1	3	4	2	4	1	6
23	1	8	1	1	3	3	4	3	2	3	3	3	3	3	3	3	3	3	3	3	4	3	4
24	5	5	1	1	1	1	3	2	2	3	2	2	2	2	2	2	2	1	2	3	3	1	1
25	1	1	2	2	1	5	1	2	1	3	2	3	2	4	2	2	1	3	4	4	3	4	4
27	2	1	1	2	3	4	1	1	1	3	1	3	2	1	4	1	1	1	4	1	1	3	4
25	4	2	1	1	3	3	3	4	4	4	4	3	4	4	3	4	2	2	4	4	4	4	3
24	1	1	1	1	3	3	1	2	3	3	2	1	2	3	1	3	1	1	3	3	2	1	2
26	4	8	1	1	3	3	4	4	4	4	4	4	3	4	4	4	1	3	4	4	4	4	2
28	1	2	1	1	3	4	2	4	3	4	4	4	3	3	4	1	3	4	4	3	4	3	4
26	8	8	1	1	2	1	4	4	3	4	3	3	3	3	3	2	2	3	3	4	4	2	2
28	5	1	1	1	1	3	2	1	1	2	1	1	1	2	1	2	1	2	1	1	1	1	2
27	2	8	1	1	3	2	4	3	4	3	3	3	3	4	2	2	3	3	4	3	3	3	6
24	8	8	1	1	1	1	2	1	2	2	2	2	2	2	2	2	2	1	2	3	1	1	2
25	8	8	1	1	3	3	3	3	4	2	4	1	3	4	2	2	2	2	2	4	4	4	1
26	1	1	1	1	3	3	4	1	1	1	1	1	1	1	1	1	2	1	1	1	1	1	4
24	5	5	1	1	2	2	3	4	4	3	3	3	3	4	3	2	2	3	3	4	4	3	2
22	8	8	1	1	2	1	3	1	1	1	1	1	1	1	1	1	1	1	2	1	1	1	2
23	8	1	1	1	1	2	4	4	4	3	3	4	3	3	3	3	3	2	2	4	3	4	1
21	8	3	1	1	2	2	3	1	1	1	2	1	3	2	1	2	2	3	4	2	1	1	2
22	5	3	1	1	1	1	3	2	2	2	2	1	1	3	3	3	3	3	1	4	1	1	3
23	8	1	1	1	2	3	4	3	3	2	2	4	1	3	2	2	3	3	3	3	2	4	3
22	8	8	1	1	2	3	2	1	4	2	3	4	4	4	4	2	1	3	4	2	4	3	6
23	8	5	1	1	2	1	4	4	1	4	4	4	2	2	2	1	1	4	1	4	4	4	2
24	6	6	1	1	1	1	2	3	2	3	3	3	3	3	3	4	3	4	3	4	4	2	1
25	8	8	1	1	2	2	3	4	2	3	3	4	3	4	3	1	1	3	3	4	4	4	2
26	8	3	1	1	1	2	3	1	2	1	1	1	1	1	1	2	1	1	1	1	2	2	4
26	3	3	1	1	2	2	1	3	4	3	3	3	4	3	4	3	3	4	4	2	3	3	2
26	3	3	1	1	2	1	1	4	3	2	4	4	3	2	4	3	4	1	4	3	3	4	2
33	8	8	1	1	1	1	4	4	4	3	4	2	3	3	1	4	1	2	2	3	1	2	1
19	5	5	1	1	1	1	3	4	4	4	4	1	4	4	3	3	3	4	4	4	4	4	2
23	8	2	1	2	2	2	4	4	4	1	1	4	3	3	4	1	1	1	2	4	3	1	1
24	8	8	1	1	1	1	3	2	1	2	2	3	3	1	4	1	1	1	3	1	1	3	1
25	8	8	1	1	1	1	3	2	1	1	1	1	2	2	1	2	2	1	1	2	1	1	2
22	6	5	1	1	1	1	3	3	1	1	1	1	1	3	1	2	1	3	2	3	1	2	2
28	4	8	1	1	3	1	4	3	1	2	3	2	3	1	3	3	3	3	3	3	1	2	1
23	8	8	1	1	1	1	3	2	2	1	2	1	1	1	1	1	1	3	1	3	1	2	4
26	3	4	1	1	3	3	2	3	3	3	3	3	3	3	4	2	3	3	4	3	3	3	2
20	6	3	1	1	1	1	2	3	3	3	4	3	3	3	3	4	4	4	3	4	4	3	1
23	8	1	1	1	2	3	4	4	4	2	3	2	3	4	3	1	1	2	2	4	4	4	2
28	8	8	1	1	2	1	1	3	3	1	1	1	1	1	3	3	1	3	1	3	1	1	3
22	8	3	1	1	2	1	2	4	4	4	4	4	4	4	4	3	2	3	4	4	4	4	3
24	5	5	1	1	1	1	2	2	2	2	2	2	2	1	1	2	2	2	2	3	2	2	1
22	5	5	1	1	1	1	3	4	4	4	3	1	2	3	1	4	3	4	1	4	4	1	1
24	8	8	1	1	1	2	3	3	3	3	2	1	2	2	2	2	3	1	1	4	3	2	1
20	5	5	2	1	1	1	3	3	4	1	1	1	3	3	2	2	1	2	1	3	3	1	1
30	2	2	1	1	3	3	1	3	2	4	1	1	3	1	1	2	2	2	4	4	1	2	3
28	1	1	1	1	3	3	1	3	2	2	1	1	3	1	2	4	3	2	3	3	2	1	3
22	5	5	1	1	1	1	2	2	1	4	4	3	4	1	4	2	2	2	4	4	3	1	1
26	8	8	1	1	1	2	3	3	1	3	2	1	2	3	2	4	2	2	1	3	2	2	2
24	8	8	1	1	1	1	3	3	3	3	3	1	3	3	2	2	1	3	2	3	3	2	2
26	8	3	1	1	3	3	3	4	2	3	3	2	3	2	2	3	3	3	4	3	2	2	2
22	6	6	1	1	1	1	3	1	2	1	1	1	1	1	2	1	1	2	3	2	2	2	2
29	8	1	2	1	3	3	3	4	4	4	4	4	4	4	4	3	2	4	4	4	4	3	3
24	5	8	1	1	1	2	2	1	2	1	4	3	1	2	4	1	2	2	2	3	3	1	1
23	8	3	1	1	1	1	4	3	3	2	3	1	1	3	2	1	2	3	4	3	3	2	3
24	6	3	1	1	3	2	3	2	3	3	1	2	2	1	4	4	3	3	3	4	2	1	2
23	8	8	1	1	1	1	3	2	1	3	2	1	3	2	3	1	1	1	4	3	2	1	2
21	8	8	1	1	1	1	2	4	2	4	2	4	1	3	4	3	2	1	3	4	3	4	2
25	3	3	1	1	1	2	3	2	1	2	2	1	1	1	1	1	1	1	2	2	1	2	2
25	1	1	1	1	3	3	2	3	3	3	3	3	3	3	3	2	2	1	3	2	3	3	3
24	3	3	1	1	1	2	2	3	3	3	3	1	3	1	3	2	3	2	3	3	3	2	2
22	6	8	1	1	1	1	3	4	2	3	3	2	2	2	2	2	2	3	2	4	4	2	2
22	5	3	1	1	1	2	2	3	2	3	1	1	1	2	1	1	1	1	1	4	3	1	5
22	8	8	1	1	1	1	2	2	1	1	1	1	1	1	1	2	2	1	1	1	1	1	2
21	5	5	2	2	1	1	2	2	2	4	3	1	1	3	3	1	1	2	3	3	2	2	2
26	6	6	1	1	1	1	4	1	1	1	1	1	1	1	1	1	1	1	1	1	1	1	1
26	1	8	1	1	3	2	4	3	3	3	3	2	3	3	2	1	1	3	3	3	3	1	2
22	3	3	1	1	2	3	4	2	2	2	2	1	2	2	2	1	2	2	1	2	2	1	2
20	4	5	1	1	3	2	4	4	3	2	1	4	4	4	4	3	1	1	3	3	4	4	2
27	6	6	1	1	1	1	2	1	3	4	3	4	3	1	1	3	3	3	4	4	3	1	1
25	6	3	1	2	2	1	4	4	4	4	4	4	4	4	4	4	3	3	4	4	4	4	2
23	1	1	1	1	3	3	3	3	4	3	3	4	3	3	2	3	4	3	3	4	3	4	3
24	5	5	1	1	1	1	2	2	3	3	2	1	2	2	1	4	1	1	2	3	3	2	1
24	5	5	1	1	1	1	2	1	2	1	2	1	4	1	1	2	1	1	1	3	2	1	1
24	5	5	1	1	1	1	2	2	1	3	2	2	2	2	2	2	2	1	3	2	2	2	1
23	3	3	1	1	2	1	4	1	1	4	1	1	4	4	1	1	1	1	1	4	1	1	6
31	8	3	1	1	3	1	1	4	3	3	4	3	3	4	4	3	4	3	4	4	3	4	2
29	5	5	2	1	2	2	3	3	3	3	3	3	3	3	1	3	3	3	3	3	1	3	2
28	1	2	1	1	3	3	3	3	3	2	2	1	1	1	3	2	2	3	3	4	3	2	2
27	1	1	1	1	4	4	4	2	3	4	2	3	3	4	4	1	2	4	4	2	3	4	4
25	5	5	1	1	2	1	2	3	2	3	2	3	3	3	3	3	3	3	2	2	3	3	1
20	8	3	1	1	2	2	3	4	4	3	3	3	3	4	3	3	2	2	3	4	3	3	2
22	8	3	1	1	2	1	2	3	3	1	2	1	1	3	3	1	2	1	3	3	2	4	1
19	5	5	1	1	1	1	2	2	1	1	2	1	1	1	1	1	1	1	1	1	1	1	2
28	1	1	2	2	4	3	2	2	1	3	1	1	3	3	3	1	1	2	4	2	3	1	4
26	4	4	1	1	3	3	1	1	1	1	1	1	2	1	1	1	2	1	1	2	1	1	3
26	4	4	1	1	3	3	1	1	1	1	1	1	1	1	1	1	1	1	1	1	1	1	3
27	1	1	1	11	5	5	3	4	4	4	4	4	2	4	3	2	2	2	4	4	4	4	4
26	7	2	1	1	4	3	3	2	2	3	2	2	2	2	1	1	2	1	1	3	2	1	3
26	6	2	1	1	3	3	3	3	3	4	3	4	3	3	3	2	2	2	4	2	4	4	3
26	3	3	1	1	2	3	3	1	1	2	1	1	1	1	1	1	1	1	1	1	2	1	3
20	8	8	1	1	1	1	3	2	2	1	1	1	3	1	2	1	1	1	1	1	2	1	3
26	8	8	2	1	1	3	1	1	1	1	1	1	2	1	1	1	1	1	1	1	1	2	2
25	1	1	1	2	3	3	1	1	1	1	1	1	1	1	1	1	1	1	1	2	1	1	1
31	8	3	1	1	3	2	3	2	2	2	2	4	2	2	2	2	1	2	3	2	3	4	3
26	8	8	1	1	3	3	3	2	4	3	1	1	2	2	2	3	1	4	3	2	2	1	3
24	8	8	1	1	2	2	3	3	1	4	1	1	2	1	1	1	1	1	1	3	3	1	2
25	6	3	1	1	3	3	1	4	1	2	1	2	2	2	4	1	1	1	4	1	2	4	1
26	1	8	1	1	3	3	1	2	3	3	1	1	2	3	3	2	2	2	4	3	1	1	3
27	4	1	1	1	3	3	1	3	3	3	3	4	3	3	3	1	1	3	3	4	3	4	2
26	8	8	1	1	3	3	1	2	2	2	2	2	2	2	2	2	2	1	2	2	1	2	3
26	2	2	1	1	3	3	1	1	1	2	1	1	1	1	1	2	1	1	1	1	1	1	5
30	4	4	2	1	3	3	1	2	1	1	1	1	1	1	1	1	1	2	1	1	1	1	3
23	8	4	1	1	3	3	2	4	3	3	4	1	4	4	1	3	2	3	1	4	3	1	2
25	4	1	1	1	3	3	3	2	2	2	3	1	3	2	1	1	1	2	2	3	2	1	2
24	4	1	1	1	3	4	2	3	4	3	2	3	3	3	3	3	3	3	4	3	3	4	4
27	8	8	1	1	3	3	1	1	2	1	2	1	2	1	1	1	1	1	1	3	1	1	1
25	8	8	2	1	3	3	3	1	1	1	1	1	1	1	1	1	1	1	1	3	3	1	3
26	8	3	1	1	4	3	3	4	3	3	4	4	3	3	3	4	4	3	4	4	4	4	6
29	8	8	1	1	2	2	4	3	1	2	1	1	2	2	1	1	1	1	3	3	3	1	2
26	3	3	2	1	2	3	2	3	1	2	2	1	1	1	2	1	1	1	1	3	2	1	2
29	1	1	1	1	3	3	1	3	3	2	2	2	3	3	2	2	2	2	3	2	3	3	2
25	8	1	1	1	3	3	2	4	4	3	4	4	4	4	3	3	3	3	3	4	4	4	3
27	1	1	1	1	3	2	1	1	3	2	1	3	3	2	2	1	1	2	3	2	2	4	3
24	4	4	1	1	3	3	3	4	4	4	4	4	2	4	4	2	4	4	4	4	4	4	5
26	4	8	1	1	3	3	3	4	4	3	3	4	3	3	3	3	3	3	3	4	3	3	3
29	2	8	2	1	4	3	1	3	1	1	1	1	4	3	1	1	1	1	2	1	1	1	5
28	4	4	2	2	3	3	1	4	3	4	4	4	4	3	1	2	1	1	1	4	4	4	3
25	8	8	1	1	3	3	2	2	4	3	3	3	1	3	3	1	1	1	3	2	1	3	3
21	8	8	3	1	1	1	1	4	4	4	1	1	3	1	4	1	1	1	4	4	1	4	5
24	3	2	1	1	2	3	2	2	2	2	1	2	2	3	1	2	2	2	1	2	4	1	4
30	4	4	1	1	3	3	1	3	4	4	3	4	3	3	3	3	3	3	3	3	4	3	4
26	1	3	1	1	3	3	1	3	3	3	3	3	2	3	3	3	2	3	2	3	3	2	3
28	6	4	1	1	2	2	3	1	2	1	1	1	1	1	2	1	2	1	1	1	1	2	2
30	8	2	1	1	3	3	1	4	4	4	4	3	4	3	4	1	3	1	3	4	3	3	1
26	4	4	1	2	3	3	4	1	1	1	4	4	3	4	4	1	1	1	1	1	4	4	4
26	2	4	1	1	3	3	1	3	3	3	3	4	3	3	1	1	2	1	1	3	3	4	3
23	4	4	1	1	3	3	3	3	1	2	4	2	1	1	3	1	3	1	1	3	3	1	4
29	1	1	1	2	3	3	1	4	4	3	4	3	4	4	4	4	4	4	4	4	4	4	4
28	6	4	1	1	2	3	1	3	3	3	3	4	3	3	3	1	1	1	4	2	4	4	3
28	6	4	1	1	3	3	1	2	3	3	4	1	3	3	1	2	2	1	2	3	2	1	2
31	4	1	1	1	3	3	1	3	4	3	1	3	4	3	3	3	3	3	3	3	3	1	3
26	1	1	1	1	3	3	3	1	3	3	2	1	4	3	4	4	3	3	4	1	3	2	4
25	4	3	2	1	3	3	1	3	2	1	1	1	1	2	1	1	1	1	1	1	1	1	3
19	2	8	1	1	2	2	3	1	4	1	1	1	1	1	4	1	1	2	2	1	1	1	3
23	2	8	1	1	2	2	4	3	3	2	1	1	2	1	3	2	4	3	2	3	2	2	3
26	3	3	1	2	3	3	2	3	4	4	2	1	2	4	1	3	1	2	2	3	3	1	3
26	2	2	1	1	4	4	1	1	4	4	1	3	3	4	2	1	2	2	2	2	2	3	4
31	8	2	1	2	2	3	1	2	1	2	2	1	1	1	2	2	1	1	1	2	1	1	2
26	2	1	2	2	3	2	1	2	1	1	1	1	1	2	1	1	1	3	1	2	1	1	3
27	1	8	11	11	3	3	4	3	4	1	2	1	3	4	1	2	1	2	2	3	1	2	3
30	4	4	1	1	3	3	1	4	4	3	4	4	3	3	4	2	2	2	4	2	4	4	3
29	6	8	1	1	3	3	4	4	2	4	3	4	4	4	4	2	1	1	3	4	4	3	3
30	2	2	2	2	3	3	1	2	1	2	1	1	2	1	1	1	1	1	1	2	1	1	2
27	1	4	1	1	3	3	2	3	3	1	3	1	1	3	4	3	1	2	3	1	3	4	2
26	3	3	1	1	2	3	1	3	3	2	3	2	3	3	2	2	2	2	3	3	2	2	3
25	8	3	1	1	3	2	1	2	3	3	3	3	2	2	3	3	2	2	3	3	2	3	4
27	4	1	1	1	3	3	3	4	4	4	4	4	3	4	3	2	2	1	3	4	4	4	4
29	8	8	1	1	2	1	1	4	2	3	3	4	2	3	3	2	1	3	4	3	1	4	2
26	4	2	1	1	3	3	3	4	4	4	4	4	4	4	3	4	4	2	4	4	4	4	4
23	3	1	1	2	2	2	1	4	1	3	4	4	3	4	3	2	3	3	2	4	2	4	2
25	4	4	3	1	2	2	1	2	2	1	2	1	2	2	1	2	2	2	2	2	2	2	3
26	4	4	1	1	3	3	1	4	4	4	1	4	4	4	3	1	4	1	4	4	4	4	3
28	8	4	1	1	4	3	1	4	1	4	2	3	2	1	3	2	2	2	3	3	1	1	2
32	8	8	1	1	3	3	1	1	2	2	1	1	3	1	3	2	2	1	1	1	1	1	4
28	2	1	2	2	4	3	1	4	1	1	1	4	4	1	1	1	1	1	1	4	1	4	3
24	8	8	1	1	2	1	1	1	1	1	1	1	1	2	1	1	1	1	1	1	2	1	6
24	4	4	1	2	3	3	1	1	2	3	3	3	3	3	1	2	3	2	3	3	3	2	5
25	6	3	1	1	3	3	1	1	1	1	2	1	1	1	1	1	1	1	1	2	1	1	3
32	4	4	1	2	3	2	1	3	2	3	3	3	2	3	3	2	2	3	2	3	3	3	3
27	1	1	1	1	3	4	2	3	3	3	2	4	2	3	2	3	3	2	2	3	3	4	3
26	8	2	1	1	3	3	1	3	4	3	3	4	3	3	4	3	3	2	3	4	3	3	2
25	4	3	1	1	3	3	4	4	1	3	3	4	3	2	3	3	2	1	3	3	3	4	3
25	1	1	1	1	3	3	4	4	3	4	3	4	3	4	2	2	2	2	3	3	4	3	4
27	4	4	1	1	3	3	1	4	3	3	1	1	3	4	1	3	2	3	1	3	2	1	3
23	8	8	1	1	2	2	3	2	1	2	3	2	2	2	3	1	1	1	3	3	3	2	1
28	8	8	1	11	3	3	1	2	3	2	2	2	2	2	3	1	1	2	2	4	2	2	2
28	4	1	1	1	3	2	1	4	4	4	4	1	4	4	4	4	2	3	3	4	4	4	3
25	2	2	2	2	3	3	1	3	3	2	3	3	3	3	3	2	2	2	3	3	3	3	2
25	6	8	1	1	3	1	1	2	2	1	1	1	2	1	1	1	1	1	1	2	1	1	3
28	4	4	1	1	3	3	1	1	1	1	1	1	4	1	1	1	1	1	4	4	4	1	2
23	8	4	1	1	2	3	3	3	3	3	2	2	2	3	3	2	3	3	3	3	3	3	3
28	8	3	1	1	3	3	1	1	3	1	2	1	2	2	1	1	1	1	1	2	2	1	2
36	1	4	1	1	5	3	4	2	3	3	1	2	3	3	2	2	2	2	1	2	1	2	3
26	6	2	1	1	3	3	4	4	3	3	4	3	3	4	3	3	3	3	3	3	3	4	3
28	3	3	2	1	2	3	1	4	4	4	3	4	3	4	4	4	1	4	4	4	4	4	1
28	2	2	1	1	3	3	1	4	1	4	4	4	1	4	4	4	4	4	4	4	4	4	4
26	4	4	1	1	3	3	1	3	3	3	3	3	1	2	1	3	3	2	4	3	3	4	3
27	4	4	1	1	3	2	1	2	1	1	1	1	1	1	2	1	1	1	1	1	1	1	3
26	8	3	1	1	1	2	1	2	1	1	1	1	2	3	3	1	2	2	3	1	1	1	3
27	4	4	2	1	3	3	2	3	3	3	3	3	3	3	1	1	1	3	4	2	3	4	4
25	1	3	2	1	3	3	2	2	4	4	4	4	3	4	3	2	2	1	2	4	2	3	5
29	4	4	2	1	3	3	1	2	2	2	2	2	2	1	2	2	4	2	2	3	1	1	6
27	3	3	1	1	3	3	1	4	1	3	1	4	3	4	4	4	4	1	4	4	4	4	3
30	8	2	2	1	4	4	1	4	3	3	4	3	4	3	3	2	2	3	3	4	3	4	1
28	1	2	1	1	3	3	1	3	1	1	3	2	1	2	1	3	1	1	2	2	3	2	3
28	1	2	1	1	3	3	4	3	4	2	1	1	4	4	1	3	4	2	1	4	3	1	2
25	4	4	1	1	3	3	2	4	3	3	4	4	3	4	4	3	1	2	3	4	4	4	5
27	1	6	2	1	3	4	1	1	2	1	1	1	1	1	2	2	1	2	2	2	3	1	3
29	1	4	1	1	4	3	1	3	2	3	2	1	3	3	2	2	2	2	3	3	3	2	3
30	8	2	1	1	3	3	1	2	3	2	3	4	3	3	3	2	3	2	2	3	3	3	3
23	8	6	1	2	2	1	2	1	1	3	1	1	2	1	2	1	1	1	3	3	1	1	1
23	4	3	1	1	3	3	2	1	1	2	1	1	1	1	1	3	3	2	1	1	2	1	5
26	4	3	1	1	3	3	1	2	4	1	1	1	1	1	3	3	3	3	3	3	1	1	3
26	4	1	1	2	3	3	3	4	4	2	4	4	4	3	4	3	3	2	3	4	4	3	3
31	4	3	1	1	3	2	1	2	1	1	1	1	1	1	1	1	1	2	1	1	1	1	4
27	4	4	2	2	2	3	1	1	1	3	2	1	4	1	4	2	2	1	1	3	4	1	3
28	1	1	2	1	5	4	2	2	2	2	2	2	4	4	2	1	2	2	2	2	3	2	3
25	8	3	1	1	2	2	1	1	2	1	1	1	1	2	1	1	1	1	1	1	1	1	5
20	3	3	1	2	2	2	2	2	1	1	1	1	1	1	1	1	2	1	1	1	2	1	3
29	3	3	1	1	2	3	3	1	1	1	2	1	1	1	1	1	1	1	1	1	1	2	2
29	2	2	1	1	2	2	1	1	1	1	1	1	1	1	1	1	2	2	1	1	1	1	2
29	4	3	1	1	3	2	1	4	3	2	3	2	3	3	3	3	2	2	3	4	3	2	2
31	1	3	1	2	3	3	1	1	1	1	1	1	3	1	1	1	1	1	1	1	1	1	4
27	3	4	1	1	3	3	1	3	3	4	4	4	2	3	4	2	1	2	3	4	3	3	3
27	4	4	2	1	3	3	3	3	3	3	3	3	3	3	2	2	2	2	3	3	3	3	3
29	8	8	1	1	3	1	4	3	3	3	2	1	3	2	1	2	1	2	1	3	3	1	2
24	6	4	1	2	3	1	1	2	1	2	1	1	1	1	1	1	1	1	1	3	1	1	3
28	1	3	2	2	3	3	2	1	1	1	1	2	1	1	1	1	2	2	1	1	1	1	4
19	3	3	1	1	1	1	3	3	1	3	1	1	1	1	3	1	1	1	1	3	2	1	2
26	8	8	1	1	3	3	1	3	3	1	1	1	2	1	1	1	3	1	1	1	2	1	3
28	1	1	1	2	3	3	4	1	1	3	1	1	1	3	1	1	1	1	1	3	1	1	4
25	4	3	1	1	3	3	2	2	2	1	2	2	2	2	2	2	2	2	2	2	2	1	4
31	2	1	1	1	3	3	1	4	2	2	4	4	1	2	4	1	2	2	4	3	4	4	3
29	6	6	1	1	3	3	1	4	3	1	2	4	1	1	4	1	1	2	4	4	2	1	1
27	4	4	2	1	3	3	1	4	2	4	1	1	3	1	2	4	4	3	1	3	4	1	1
24	8	8	1	1	2	2	1	1	1	1	1	1	2	1	1	1	1	1	2	1	1	1	3
24	4	4	1	1	1	3	4	1	1	2	1	1	2	1	1	1	1	1	1	1	1	1	3
27	1	1	1	1	4	4	1	3	1	2	3	4	3	3	3	1	1	1	3	2	3	4	4
26	1	3	1	1	4	3	2	3	4	3	3	3	2	3	3	1	2	2	4	4	3	1	4
30	6	2	2	1	4	4	1	3	4	4	4	4	4	3	4	2	3	2	3	4	4	4	2
26	6	2	1	1	3	3	1	3	3	3	3	3	2	3	3	2	2	2	3	4	4	3	2
28	3	4	1	1	3	3	1	4	4	2	4	1	4	3	3	3	2	2	3	3	2	4	4
29	1	3	1	1	3	2	1	2	2	2	2	2	2	2	2	2	2	2	2	2	2	1	4
19	8	8	1	1	2	1	2	3	3	3	4	2	2	4	3	3	3	2	2	3	3	2	2
27	2	3	1	1	3	3	3	2	3	3	3	4	4	3	3	2	2	2	3	3	3	4	3
30	1	1	1	2	3	4	4	2	3	2	2	3	3	3	2	2	2	2	3	3	1	3	3
23	6	2	1	1	2	3	3	3	2	3	2	2	4	2	3	3	3	3	2	4	3	2	2
25	1	1	1	1	3	3	4	1	1	4	1	4	1	1	1	1	1	1	1	1	1	1	4
25	1	1	1	11	3	3	4	4	4	3	3	4	3	4	4	1	2	1	4	3	4	4	3
30	2	1	1	1	4	4	2	3	3	3	3	3	3	3	4	3	3	3	2	1	3	3	2
35	1	3	1	1	5	3	4	2	3	3	2	1	3	3	3	1	2	2	3	2	3	1	5
25	3	3	1	1	2	2	2	2	2	2	1	1	2	4	2	2	3	2	3	2	2	1	2
27	4	1	1	1	3	3	1	1	2	2	2	1	2	2	2	2	2	2	1	1	1	2	2
31	4	2	1	1	3	3	1	3	1	3	1	1	1	3	1	3	1	1	3	3	3	3	3
27	4	4	1	1	3	3	1	3	2	3	2	3	4	3	2	2	2	3	2	3	3	3	4
26	8	8	1	1	2	3	1	4	1	4	1	3	1	3	1	1	1	1	3	3	2	4	2
25	2	4	1	1	3	3	1	3	2	2	3	4	2	3	3	1	1	2	2	3	2	2	4
27	1	4	1	1	3	3	4	2	4	1	2	1	3	4	2	1	2	1	1	3	1	2	3
21	3	3	1	1	2	2	2	1	1	1	1	1	1	1	1	1	1	1	1	2	1	1	3
25	1	1	1	1	3	3	3	3	3	2	1	4	3	3	2	2	1	2	1	3	2	4	4
29	1	3	1	1	3	4	2	1	1	3	1	1	3	1	3	1	1	3	1	1	1	1	5
24	6	4	1	1	3	3	1	2	4	2	4	4	4	3	3	1	1	1	2	2	4	4	2
27	1	2	1	1	3	2	3	3	1	4	2	2	3	3	2	1	2	2	4	2	3	4	3
28	8	8	11	1	3	3	4	3	4	2	2	4	3	4	3	1	2	2	4	3	2	3	2
31	4	4	1	1	3	4	1	4	3	3	4	3	4	4	3	2	3	3	2	3	3	3	3
27	4	4	1	1	3	3	1	2	1	3	3	4	2	2	4	1	1	1	4	3	3	4	3
28	8	3	2	1	2	2	2	1	1	1	1	2	1	1	1	2	1	1	1	1	1	1	3
26	4	4	1	1	3	3	1	4	3	3	3	4	4	4	3	1	1	4	3	3	4	3	2
26	4	3	1	1	3	3	1	2	2	1	2	1	1	2	1	1	2	1	1	1	2	1	2
22	8	8	1	1	1	1	3	1	1	1	3	3	1	1	2	1	1	1	3	1	1	2	1
28	3	3	11	2	3	3	1	2	2	2	1	2	2	1	2	2	2	2	2	2	2	2	5
24	3	3	1	1	2	3	3	2	2	2	2	2	2	2	2	2	2	2	2	3	2	2	4
26	3	4	1	2	3	2	4	4	3	4	3	4	3	4	3	2	2	2	3	3	4	3	3
28	4	3	2	1	3	2	1	2	1	2	2	4	2	2	4	1	1	1	4	1	2	1	4
27	4	4	1	1	3	3	1	3	3	3	1	4	3	3	2	4	2	1	3	3	4	4	4
30	1	3	1	1	3	3	2	4	4	4	2	4	4	4	4	1	1	1	4	3	4	2	3
25	1	4	2	1	3	2	1	3	3	3	3	1	3	3	1	3	3	3	1	3	1	1	3
26	4	2	1	1	3	3	1	3	1	3	3	4	3	3	3	3	1	2	3	3	3	3	4
28	8	8	1	1	1	1	3	3	2	2	4	1	1	2	2	3	1	1	1	3	2	1	2
20	8	8	1	1	1	1	3	2	2	2	1	1	1	1	1	2	2	1	1	2	1	1	2
21	4	2	1	1	3	3	3	2	1	1	2	2	2	1	2	2	2	2	3	3	1	2	4
28	4	3	1	3	3	3	1	1	1	2	1	1	3	2	1	1	1	1	1	2	3	1	3
25	1	2	1	1	3	3	3	1	1	1	1	1	1	4	1	1	1	1	1	1	1	4	4
26	1	4	1	1	4	3	1	4	3	4	3	4	2	4	4	4	4	1	4	1	4	2	4
33	6	2	11	1	3	3	4	1	3	1	1	1	1	1	1	1	1	1	1	3	1	1	2
30	6	5	1	1	1	1	4	1	4	1	1	1	2	2	1	2	1	1	1	4	2	1	2
25	6	2	1	1	3	3	1	2	4	3	2	4	2	3	2	1	1	2	3	2	2	3	2
29	1	1	2	1	4	4	4	2	1	1	1	1	3	2	3	1	2	3	3	2	1	1	4
28	2	1	1	1	3	3	3	3	4	3	3	4	3	4	2	3	3	3	3	3	4	4	2
23	4	4	1	2	2	2	1	4	2	3	4	2	2	3	2	3	3	2	2	4	3	3	2
29	4	3	1	1	1	1	1	1	1	1	1	3	3	2	1	1	1	3	1	2	1	1	3
28	8	8	1	1	2	2	1	3	3	1	1	1	3	3	1	2	3	2	2	3	2	2	3
24	3	3	1	1	2	2	3	3	1	3	3	3	2	1	1	3	1	1	3	3	3	3	3
31	2	2	1	1	3	3	4	2	4	3	1	1	1	4	2	2	1	2	3	2	3	1	3
25	8	2	1	1	3	3	1	3	1	3	3	4	2	2	3	1	1	1	4	4	3	4	3
27	4	4	1	1	3	3	1	4	4	3	2	4	3	4	4	4	4	2	3	4	3	3	2
26	3	1	1	1	3	3	3	2	3	3	2	2	3	3	2	3	2	2	3	3	2	2	3
27	8	1	1	1	3	3	1	2	4	4	4	1	2	4	3	3	3	4	4	4	3	3	2
27	8	1	1	1	3	3	3	3	3	3	3	3	3	3	2	3	3	3	4	3	3	3	2
27	1	4	53	1	3	3	1	4	1	1	3	3	1	3	3	1	1	2	3	2	3	4	3
26	2	1	1	1	3	3	3	2	2	2	2	1	2	2	2	3	2	2	3	2	2	1	2
25	1	1	1	1	3	3	3	1	2	2	3	2	2	2	2	2	2	2	1	2	2	2	2
20	5	8	1	1	1	1	2	3	1	2	2	2	2	3	4	3	2	2	3	4	3	2	2
30	8	2	1	1	3	3	1	1	1	1	1	1	1	1	1	1	1	1	1	1	2	1	3
22	6	3	1	11	3	3	3	3	3	3	3	3	3	3	3	2	2	2	3	3	3	3	2
24	3	2	1	2	1	1	2	3	3	4	4	4	4	2	4	1	1	4	3	2	3	4	2
25	3	3	1	1	2	2	4	2	1	2	2	1	2	1	1	2	2	2	1	2	1	1	2
26	4	4	1	1	3	3	3	4	3	3	4	3	3	3	3	1	1	2	3	3	3	3	4
28	1	1	1	1	4	4	4	3	3	3	4	4	4	4	3	4	4	1	3	4	3	3	3
29	2	2	1	1	3	3	4	3	3	3	1	1	3	4	3	2	1	3	3	3	4	3	4
27	1	1	2	1	4	4	4	4	4	4	4	4	3	4	3	2	3	3	4	4	3	4	4
29	8	8	1	1	3	2	4	4	3	4	1	3	4	4	4	3	3	1	4	4	3	4	3
26	1	1	1	11	3	4	1	2	2	3	3	3	3	3	3	3	2	3	4	3	4	3	3
27	1	1	2	1	5	4	4	1	4	1	1	1	2	4	2	2	2	2	2	1	1	1	4
25	1	1	1	1	3	3	1	2	3	3	1	1	1	3	1	1	1	1	1	1	1	1	3
27	1	1	1	1	3	3	4	4	4	3	4	3	2	4	2	2	2	2	2	3	2	2	3
26	1	1	1	1	3	3	3	4	4	4	3	3	3	4	3	3	3	2	3	4	4	4	3
25	1	2	1	1	3	4	4	1	1	1	1	1	1	1	2	1	1	1	1	1	1	1	5
28	1	2	2	2	3	3	3	1	1	1	1	4	1	4	2	1	1	1	1	1	1	1	3
27	1	1	11	1	4	4	2	3	4	3	3	4	3	4	3	2	1	1	3	3	3	3	3
25	1	2	1	1	3	3	3	3	3	3	3	3	3	3	3	3	3	3	3	3	3	3	4
27	4	8	1	1	3	3	4	4	4	2	4	4	3	4	1	1	1	2	2	4	4	4	2
26	6	3	1	1	3	3	1	3	1	2	3	1	1	1	1	1	1	1	2	2	1	1	1
28	8	8	11	1	2	1	1	3	2	3	3	3	3	3	3	1	1	2	3	3	3	4	2
28	1	4	1	1	3	4	1	4	3	3	4	4	3	4	4	1	1	2	4	3	3	1	3
28	4	4	1	1	3	3	1	1	1	1	1	1	1	1	1	2	1	1	1	1	3	1	3
28	2	1	1	1	3	4	3	4	4	4	4	4	4	4	2	4	3	2	3	4	4	3	3
29	6	3	1	2	2	3	1	1	3	2	3	3	3	1	2	1	2	2	1	2	1	2	2
25	8	4	2	1	2	3	2	4	4	3	4	3	4	4	4	4	4	4	4	4	3	4	2
25	1	3	2	1	2	3	1	3	2	3	2	1	1	1	1	1	1	3	3	1	1	3	4
26	8	2	2	2	3	3	1	4	4	4	4	3	2	3	3	3	3	2	2	4	3	3	2
34	4	8	1	1	3	2	4	3	3	2	2	3	3	3	3	3	3	2	3	4	3	4	3
27	2	2	1	2	3	3	2	1	4	3	1	2	2	1	1	3	3	3	3	1	1	3	2
27	4	4	1	1	3	3	2	4	3	3	4	4	3	3	3	1	1	3	3	4	4	4	1
25	3	3	1	1	2	2	1	1	2	2	1	1	1	1	1	1	2	1	1	1	2	1	3
28	1	4	1	1	3	3	4	1	1	4	1	1	1	3	1	1	1	1	1	1	1	1	4
25	4	8	1	1	3	1	1	2	2	2	1	3	2	2	1	2	1	2	2	2	2	3	2
27	3	2	2	1	3	3	3	4	3	3	4	2	2	3	2	1	3	3	3	3	4	3	2
27	2	4	1	1	3	3	1	3	3	3	2	3	2	4	1	2	3	2	3	3	4	3	2
26	1	6	1	1	3	3	3	3	3	3	2	4	3	4	3	1	1	1	3	3	3	1	2
38	2	2	1	1	3	3	4	3	3	3	4	3	3	3	3	1	3	3	3	3	3	3	4
29	2	2	1	2	3	3	4	2	2	2	2	1	2	2	2	2	2	1	2	2	2	2	1
25	1	4	1	1	3	3	4	3	3	3	3	3	3	3	2	2	2	1	2	3	2	4	4
26	6	4	2	2	3	3	1	4	3	4	3	4	4	4	4	4	4	3	4	4	3	4	4
21	8	3	1	1	2	1	1	3	2	3	1	1	3	3	2	3	2	3	2	3	2	1	3
28	3	3	1	1	3	3	1	4	3	1	2	1	2	2	1	1	2	1	2	2	3	2	2
25	4	4	2	1	3	3	1	3	3	3	1	1	3	3	4	1	3	2	3	3	4	4	3
34	4	4	1	1	3	3	1	3	2	3	3	1	2	2	2	2	2	2	3	2	2	3	4
29	8	8	1	1	2	2	1	1	1	2	1	1	1	1	1	1	1	1	2	1	1	1	3
30	8	8	11	1	3	3	1	4	4	2	1	4	3	4	2	3	3	3	1	4	3	4	3
26	6	8	11	1	3	2	2	2	1	2	3	1	3	1	1	1	2	2	1	3	1	1	4
25	8	4	1	1	3	3	1	3	3	3	3	3	3	3	4	3	3	3	3	3	3	3	3
25	8	8	1	1	3	3	3	1	1	2	2	1	1	3	4	3	3	1	3	3	1	2	3
28	8	8	1	1	3	3	4	2	2	2	2	2	2	2	2	2	2	2	3	2	2	4	3
26	8	8	1	1	2	1	4	1	1	2	2	1	1	1	1	1	1	1	1	1	1	1	4
23	8	8	1	2	3	1	1	2	2	2	2	2	2	2	2	2	2	2	2	2	2	2	3
32	8	3	11	2	3	3	1	3	3	4	3	1	3	2	1	1	1	1	3	3	3	3	4
25	8	8	1	1	2	2	1	4	2	4	1	3	2	3	2	2	2	1	2	3	4	1	2
32	4	1	2	2	5	4	1	4	3	3	2	2	1	3	4	1	1	1	4	1	1	1	4
26	3	4	1	1	3	3	1	4	1	1	3	3	4	3	1	1	1	3	1	3	3	3	2
30	1	1	1	1	3	3	1	1	1	1	1	2	1	1	1	1	1	1	1	2	2	1	1
26	1	1	1	2	4	4	4	4	2	4	4	4	4	3	1	1	1	1	4	4	4	4	3
30	8	8	1	1	3	3	1	2	1	1	1	1	1	1	1	1	1	1	1	1	2	4	3
28	1	3	2	2	3	3	1	3	2	2	2	2	1	2	4	2	1	2	1	2	2	2	3
40	2	2	1	1	1	3	1	3	3	3	3	3	3	3	2	2	2	2	1	4	3	4	1
27	1	1	2	1	3	4	1	3	4	4	3	4	2	4	3	1	1	3	3	4	4	4	3
25	1	3	1	1	3	3	1	4	1	4	1	4	1	4	1	1	1	1	4	1	4	4	2
25	6	1	1	1	3	3	1	3	3	3	1	1	3	4	2	2	1	1	3	3	2	1	3
25	1	1	1	1	3	3	1	4	4	4	4	4	4	4	3	4	3	4	4	4	4	4	3
27	1	1	1	2	3	3	1	2	1	1	1	1	1	1	1	1	1	1	2	1	1	1	3
20	8	8	1	1	2	2	3	3	1	3	1	2	1	2	3	1	1	2	2	3	1	1	3
32	2	2	1	1	3	3	1	2	3	3	1	1	2	2	2	1	1	1	1	2	2	1	2
26	4	2	1	2	3	3	1	3	2	2	4	2	4	2	1	3	2	3	1	4	1	1	3
26	4	1	1	1	3	3	4	3	2	2	1	2	3	2	2	2	2	3	3	2	2	2	3
27	1	1	1	1	3	3	1	3	3	2	3	3	2	1	3	2	3	2	3	2	3	4	3
30	1	2	2	38	4	3	1	4	4	3	4	4	3	3	3	2	2	2	3	4	4	4	3
25	8	8	1	1	2	2	4	2	3	3	3	2	3	2	2	1	1	1	2	3	3	2	2
26	3	8	1	1	3	2	1	2	1	1	1	1	1	1	1	1	1	1	1	1	1	1	2
28	1	1	1	1	3	4	2	3	3	4	3	4	3	4	3	2	1	2	4	3	4	4	5
23	8	3	1	1	1	1	1	3	1	1	1	1	1	1	1	1	2	2	1	3	1	1	2
27	4	3	1	1	3	3	3	1	1	2	3	1	3	3	2	3	2	1	3	3	1	1	3
24	4	2	1	1	3	3	4	2	2	2	1	1	1	2	2	1	1	1	2	2	2	2	3
27	8	2	1	2	2	3	1	3	2	2	2	4	3	3	3	2	2	2	2	3	3	3	3
24	8	2	1	1	2	3	3	2	3	2	2	1	2	3	3	1	1	2	2	3	2	2	2
24	1	1	1	1	3	3	3	1	1	1	1	1	1	1	1	1	1	1	1	1	2	1	3
26	6	8	1	1	3	3	3	4	3	3	3	2	3	3	2	2	2	2	2	3	4	3	3
27	2	1	1	1	3	3	4	3	2	3	2	2	3	3	2	2	2	2	3	3	2	2	2
25	2	2	1	2	3	3	1	2	2	2	2	4	2	3	4	2	1	1	4	1	1	4	3
23	8	3	1	1	1	2	3	3	1	3	3	2	2	3	3	2	1	2	2	3	2	2	2
17	5	5	1	1	1	1	2	1	3	1	1	4	3	3	2	2	2	1	1	3	2	4	1
26	8	8	1	1	3	2	3	4	3	4	3	4	3	3	2	3	3	2	1	2	2	3	1
25	1	1	1	1	3	3	1	3	2	2	2	1	2	2	2	1	2	1	1	2	2	2	6
34	1	3	31	1	3	1	1	2	2	2	2	2	3	2	2	2	2	2	2	2	1	2	3
28	1	3	1	1	3	2	1	1	1	2	1	1	2	1	1	1	1	1	1	2	1	1	2
21	6	3	1	1	3	3	2	2	3	3	2	1	1	3	1	1	1	2	1	3	1	1	2
26	8	8	1	1	2	2	4	2	3	2	3	2	2	3	3	3	3	2	3	2	2	3	1
26	1	1	1	1	3	3	1	1	1	1	1	1	3	1	1	1	1	1	1	3	1	1	4
27	8	2	2	2	3	3	4	3	3	3	3	3	3	4	3	3	2	4	1	3	3	3	2
25	1	3	1	1	2	1	3	4	1	1	1	3	4	2	1	4	4	1	3	4	2	1	3
23	4	4	1	1	3	3	3	3	3	4	4	3	3	3	4	3	3	1	4	1	3	4	3
26	4	2	1	1	3	3	1	2	1	2	1	1	2	1	1	1	1	1	1	1	1	1	2
26	4	4	1	1	3	3	1	4	4	1	4	1	1	4	1	1	2	1	2	2	2	1	2
27	8	8	1	1	3	3	1	2	2	2	2	4	2	3	2	2	1	3	3	2	2	2	2
30	8	8	1	1	3	3	4	2	2	3	1	2	3	2	2	1	2	3	3	3	3	3	1
26	8	3	1	1	3	3	1	3	2	3	2	3	2	3	1	3	2	1	3	2	2	1	4
25	2	4	1	1	3	3	1	3	2	3	2	4	2	2	2	2	1	2	2	2	4	2	3
25	3	3	1	1	2	1	1	2	1	2	3	1	4	4	1	2	1	2	1	2	1	4	5
23	3	3	3	3	3	3	1	2	1	1	1	1	2	2	1	2	2	2	1	1	2	1	3
26	4	4	1	1	3	3	3	4	3	3	3	4	2	4	3	2	3	2	3	4	4	4	3
30	4	4	1	1	3	3	1	1	3	1	1	4	1	1	2	1	2	1	2	4	2	4	2
26	8	8	1	1	3	3	1	3	3	3	3	3	3	2	3	2	2	1	1	2	3	3	1
26	4	4	1	1	3	3	1	1	1	1	1	3	1	1	1	1	1	1	1	1	1	1	1
24	3	3	1	1	3	2	1	3	3	2	2	3	2	2	3	2	2	2	3	2	3	3	2
25	2	3	1	1	3	3	1	4	4	2	3	4	2	3	4	2	3	2	4	3	4	3	2
26	1	1	2	2	3	3	1	4	3	4	4	4	3	3	4	2	2	2	3	1	3	4	1
28	1	1	2	2	4	3	2	2	3	3	2	3	2	3	1	1	2	2	2	2	3	1	4
27	8	1	1	1	3	3	1	4	4	3	3	2	1	3	3	3	2	2	1	3	2	2	2
29	1	1	1	1	4	4	1	2	3	2	2	2	3	4	3	2	3	3	4	2	3	3	4
25	4	4	2	1	3	3	1	1	1	1	1	1	2	2	1	1	1	1	1	1	1	1	1
25	4	3	1	1	3	1	1	1	1	1	2	1	1	4	4	1	1	2	4	1	1	1	4
27	2	4	1	1	3	3	1	3	2	2	2	3	2	3	4	2	2	2	4	2	3	4	3
27	5	5	1	1	1	1	2	1	1	1	3	4	3	1	1	3	3	3	1	4	1	4	1
21	4	4	1	1	2	1	1	3	2	2	2	2	2	2	2	2	2	2	2	2	2	2	2
21	3	3	1	1	2	1	4	4	1	4	1	4	1	3	4	1	1	1	4	4	4	1	3
29	6	4	2	2	3	3	1	2	1	3	3	4	1	1	4	1	2	1	1	2	3	4	2
23	3	3	1	1	2	2	3	1	1	1	1	1	1	1	1	1	1	1	1	2	1	1	4
26	4	2	1	2	3	3	1	3	2	3	4	3	3	2	4	1	1	3	4	2	3	4	3
24	4	3	3	2	3	3	1	1	1	1	1	1	2	1	3	1	1	1	1	2	1	1	3
23	8	8	1	2	2	3	1	1	1	1	1	2	1	1	1	1	1	1	1	1	1	1	2
25	1	1	1	11	3	3	3	3	3	3	3	3	4	3	3	3	3	3	3	4	3	3	3
27	8	8	2	1	3	2	1	2	1	3	3	3	2	2	3	1	1	2	3	2	4	4	1
42	6	6	1	1	3	2	1	3	3	4	4	1	4	4	4	4	2	3	3	4	4	1	1
21	8	8	1	1	1	1	3	2	1	2	2	2	2	2	2	2	1	2	2	1	2	2	2
32	3	2	1	1	1	3	4	3	4	3	1	1	3	4	2	1	1	1	2	3	3	1	3
27	4	2	2	1	3	3	3	4	4	4	4	3	4	4	4	1	3	4	4	4	4	1	4
26	6	2	1	2	3	2	4	4	1	2	4	2	2	4	1	1	1	2	1	4	2	1	4
29	1	1	1	1	4	4	1	3	4	2	2	3	3	4	4	1	1	1	4	2	3	4	3
25	4	1	1	1	3	4	1	4	3	4	3	4	3	3	3	1	1	2	2	2	4	4	5
30	8	1	1	1	3	5	3	1	4	3	4	2	4	2	3	3	1	3	3	4	3	1	3
28	4	4	1	2	3	2	3	4	2	3	3	3	3	2	2	1	2	1	3	3	3	2	3
20	8	8	1	1	1	1	2	1	1	3	1	1	1	1	1	1	4	1	3	4	3	1	3
27	2	2	1	1	3	3	2	1	1	1	1	1	1	1	1	1	1	1	1	2	1	1	3
26	1	4	1	1	3	3	1	2	1	1	2	1	1	1	1	1	1	1	1	3	1	1	3
27	2	3	1	1	3	1	1	4	4	4	4	4	2	4	1	1	4	4	4	2	4	4	3
26	1	1	1	1	4	4	3	3	4	3	1	3	2	4	2	1	2	2	2	4	1	4	4
26	1	2	1	2	3	2	1	1	2	1	1	1	1	1	1	1	1	1	1	1	1	1	3
23	7	8	1	1	3	3	1	1	2	1	1	4	1	1	1	1	1	1	4	1	1	4	1
31	1	3	1	2	4	3	2	3	3	4	3	2	3	4	3	3	3	2	3	4	3	4	2
22	3	3	1	1	3	2	4	4	3	2	3	4	4	3	4	3	3	1	3	4	3	4	6
27	1	1	1	1	3	3	1	4	4	4	3	4	4	4	4	3	3	1	4	4	4	4	3
26	6	3	1	1	2	3	1	1	1	1	1	1	2	1	1	3	2	2	2	1	1	3	2
32	6	3	1	1	3	3	3	1	1	2	1	1	1	2	1	1	1	2	3	1	1	4	2
28	1	1	1	1	3	3	4	3	3	4	1	3	2	3	2	1	1	2	1	3	2	1	4
26	3	4	1	1	2	2	2	1	1	3	1	4	4	4	1	1	1	2	4	4	1	4	2
27	1	2	1	1	3	3	3	3	2	4	4	4	3	3	3	2	2	2	3	4	3	4	2
26	4	5	1	1	2	1	1	4	4	3	1	1	4	1	1	1	1	1	1	1	1	1	3
27	2	2	1	1	3	3	1	1	1	1	1	1	2	1	1	1	1	1	2	1	1	1	3
27	8	8	1	1	2	2	1	1	2	2	1	1	1	1	1	2	1	1	1	1	1	1	3
27	4	3	11	2	3	3	1	4	4	3	4	4	4	3	4	1	4	1	3	4	3	4	3
34	1	4	1	1	4	4	4	3	4	3	1	3	3	4	2	2	1	2	2	3	2	2	4
22	4	2	1	1	3	3	3	3	1	1	2	3	1	2	1	1	1	1	1	2	1	1	2
24	8	4	1	1	2	3	4	3	1	2	1	1	1	1	1	1	1	1	2	3	3	1	3
25	3	4	1	1	2	3	3	1	1	1	1	1	2	1	4	1	1	1	1	3	1	1	3
21	1	1	1	1	3	3	3	1	1	1	1	1	2	1	1	1	2	2	2	1	1	2	3
27	8	8	1	1	3	3	4	3	2	3	2	2	2	2	2	1	2	2	2	3	2	2	2
28	8	1	1	1	3	3	4	3	1	1	1	1	1	1	2	2	2	2	1	4	1	1	1
27	3	4	2	1	3	3	1	3	3	3	3	4	3	3	3	2	3	3	3	3	3	3	2
29	8	8	1	1	2	3	1	3	2	2	3	2	3	4	2	1	2	2	3	3	2	2	3
27	8	4	1	1	3	3	2	4	3	4	4	3	2	4	1	3	3	1	2	2	4	2	3
22	8	8	1	1	1	1	2	2	2	2	2	2	2	2	2	2	2	1	2	2	2	2	2
23	3	3	1	1	2	1	3	1	2	2	1	1	2	1	1	1	1	1	1	1	2	1	4
25	6	4	1	1	1	1	4	3	3	1	4	1	4	1	2	1	1	1	1	4	1	1	1
27	4	1	1	1	3	3	3	1	1	1	1	1	1	2	1	1	2	2	1	1	1	1	4
29	4	4	1	11	3	3	1	4	4	4	3	4	2	4	4	3	3	1	4	3	4	4	4
32	1	2	1	11	3	3	2	3	4	3	3	3	2	4	3	2	2	2	3	2	3	3	2
31	1	8	1	2	3	1	1	3	4	4	4	1	4	4	1	4	4	1	4	4	4	4	2
27	2	3	1	1	3	3	1	4	4	4	4	4	1	4	4	1	4	1	4	4	4	1	3
28	7	7	1	1	2	1	1	1	3	1	3	1	1	1	1	1	1	3	1	3	1	1	1
26	3	3	1	1	3	3	4	4	3	4	4	4	4	4	3	4	3	2	3	4	4	4	4
26	8	8	1	1	1	1	3	2	2	3	2	2	2	2	2	2	2	2	1	2	2	2	2
25	8	8	1	1	2	2	1	3	4	1	3	1	2	3	1	3	3	2	1	3	4	1	2
24	8	8	1	1	2	1	3	3	3	2	3	3	1	3	3	3	3	3	3	3	3	4	2
22	3	1	1	1	1	1	1	2	1	1	1	1	1	1	1	1	1	1	1	2	1	1	2
28	1	1	1	1	4	4	3	1	1	4	1	3	3	1	3	3	1	1	3	4	1	2	3
24	5	5	1	1	1	1	2	2	3	3	3	2	3	3	2	2	2	2	3	4	1	3	1
29	1	4	2	1	4	4	1	3	4	4	4	4	2	4	4	2	3	2	4	3	3	1	4
36	1	4	3	3	3	3	1	1	1	1	1	1	1	1	1	1	1	1	1	2	1	1	3
25	3	4	1	1	3	3	1	2	1	2	2	3	2	2	2	2	2	2	2	1	2	2	2
25	6	4	2	1	3	2	2	2	3	3	1	1	3	2	1	2	2	2	2	3	2	1	2
28	1	1	1	1	5	4	2	3	3	3	1	3	3	4	3	1	1	3	3	3	3	2	4
26	8	1	1	1	3	3	1	3	3	1	1	1	3	3	1	1	3	1	4	3	1	1	3
23	8	8	1	1	1	1	2	2	2	2	2	2	2	1	2	2	2	3	3	2	2	2	3
33	1	1	2	1	4	4	3	1	4	3	3	1	3	2	4	2	2	3	3	2	4	3	3
24	8	8	1	1	3	3	1	2	2	1	2	1	3	1	1	2	2	2	2	2	2	1	2
29	4	4	1	1	3	3	3	2	1	1	1	1	1	1	1	1	1	1	1	1	1	1	2
27	8	1	1	1	3	3	3	3	1	2	3	1	2	3	1	2	1	2	3	2	2	1	4
33	8	8	1	1	2	2	1	4	4	2	4	2	2	4	4	4	2	2	4	4	2	4	1
33	1	1	2	2	4	3	1	3	3	2	1	1	2	2	1	1	1	1	3	2	3	3	3
27	1	1	1	1	3	3	1	2	4	4	1	1	2	1	1	1	1	1	2	1	4	1	2
29	3	3	1	1	2	3	2	1	1	2	2	1	2	1	1	1	1	2	2	4	2	1	5
27	1	8	1	1	3	3	4	3	4	4	4	4	4	4	2	3	2	3	2	4	4	3	3
26	4	4	1	1	3	3	1	1	1	1	1	1	1	1	4	1	1	1	1	1	2	1	2
26	4	2	1	1	3	3	1	3	3	1	1	1	1	1	1	1	1	1	1	1	1	1	3
30	1	2	1	1	3	3	1	4	4	4	3	3	3	4	4	4	3	3	3	3	4	3	4
30	4	4	1	1	3	3	1	3	4	3	2	3	3	3	3	3	3	3	3	3	3	3	4
27	8	4	1	1	2	3	1	3	1	1	3	1	1	2	2	1	1	2	3	3	2	1	2
21	3	3	1	1	2	3	1	4	1	4	3	4	2	3	3	4	3	3	3	4	3	3	4
28	4	4	1	1	4	3	3	4	4	4	1	1	4	4	1	1	1	1	4	4	1	1	2
25	2	1	31	2	3	4	3	4	3	4	4	4	4	4	3	3	4	3	2	4	4	4	3
25	4	4	2	1	3	3	1	1	1	1	1	1	3	2	2	1	1	1	1	1	1	1	2
25	6	1	1	1	3	2	3	4	3	3	2	3	3	3	3	3	3	3	3	4	4	4	2
29	4	2	1	1	3	3	3	3	3	3	3	3	4	3	3	2	3	2	3	3	3	3	2
42	5	5	1	1	1	1	2	3	1	1	2	1	3	1	2	3	2	2	1	3	1	3	1
30	1	4	2	1	3	3	2	3	3	3	3	3	3	4	3	2	2	3	3	3	3	3	2
21	5	5	2	2	1	1	3	3	1	1	1	1	2	1	1	2	2	3	2	3	2	1	2
33	1	1	1	1	3	3	4	1	1	3	2	1	2	2	2	1	2	2	2	3	1	2	2
24	8	8	1	1	2	1	1	1	1	1	1	1	2	1	1	1	2	1	1	1	1	1	3
29	3	2	1	1	2	3	1	3	3	3	3	3	3	3	1	1	2	3	3	3	3	4	2
31	1	4	1	1	4	3	1	1	1	2	1	1	1	1	1	1	1	1	1	1	2	4	4
28	1	2	1	2	3	3	3	3	4	3	3	1	1	4	3	1	1	1	3	4	3	1	2
24	8	1	2	2	2	2	1	3	2	1	3	1	1	1	1	1	1	2	1	3	1	1	3
26	1	2	1	1	3	3	1	1	1	1	1	2	1	1	1	1	1	1	1	1	1	1	3
29	2	2	2	1	4	3	1	3	1	2	4	4	1	3	4	1	1	2	4	2	2	2	4
21	3	4	1	1	1	1	2	1	3	1	3	3	1	1	3	4	3	1	3	1	1	3	2
24	3	3	1	1	1	3	1	2	3	2	3	2	2	2	2	2	2	2	2	2	2	1	2
26	4	2	1	1	2	2	3	3	2	2	4	2	1	2	2	2	3	1	3	3	2	4	3
28	4	4	1	1	3	4	1	3	1	3	3	1	2	2	2	2	2	2	3	3	4	3	3
28	2	1	11	1	3	3	4	4	4	4	3	4	3	4	2	3	3	2	2	4	4	2	2
23	1	1	1	1	3	3	3	3	3	2	3	3	3	3	3	2	3	3	3	3	2	3	2
23	8	8	1	1	1	1	2	4	4	4	4	4	4	4	1	1	1	2	3	4	4	1	1
27	8	2	1	1	3	3	4	4	4	4	4	4	4	4	4	1	1	1	3	4	4	4	3
27	4	4	1	1	3	3	1	2	1	2	1	1	2	1	4	1	1	2	4	3	2	1	3
27	8	8	1	1	3	3	1	1	3	1	1	1	1	1	1	1	1	1	1	3	3	1	2
32	1	2	2	1	3	3	4	3	4	3	3	3	4	3	1	3	1	1	3	1	1	3	2
29	2	2	1	1	3	3	1	4	1	3	1	4	2	1	1	1	1	2	3	2	4	2	3
24	3	3	1	1	2	2	4	4	3	1	3	1	4	1	1	1	2	1	1	4	4	2	2
25	4	1	2	1	3	3	3	4	3	2	3	4	3	3	3	2	2	2	3	4	3	4	3
27	4	4	1	1	2	2	4	4	3	4	4	1	3	1	1	2	2	3	4	4	4	1	2
22	5	5	1	1	1	1	3	4	1	4	3	4	4	3	3	2	2	2	4	3	3	4	2
25	1	1	2	1	4	4	1	4	4	4	4	3	3	4	4	4	3	3	4	3	4	4	4
30	1	1	2	1	3	3	1	4	1	1	3	3	3	3	4	1	1	1	1	3	1	4	2
25	3	3	2	1	3	3	1	4	4	3	4	3	3	4	3	2	2	3	3	3	3	3	2
27	1	2	1	1	3	3	2	1	1	3	1	1	3	3	2	1	3	1	3	3	1	1	2
26	5	5	1	1	1	1	1	3	3	3	3	3	2	3	3	3	3	3	4	3	3	3	1
24	8	8	1	3	3	3	1	2	3	3	3	1	3	2	2	3	2	4	1	4	2	2	2
30	8	1	1	1	3	3	1	2	2	3	3	2	2	2	2	2	2	2	2	2	2	2	2
26	2	4	1	1	3	3	3	1	1	4	1	1	3	3	1	1	1	1	1	1	1	1	4
24	3	3	1	2	3	2	1	4	1	1	3	4	3	3	3	1	1	2	3	4	4	3	4
27	8	1	1	1	3	2	1	4	1	3	2	4	3	4	2	2	2	1	1	3	4	2	2
27	4	3	1	1	2	2	1	3	2	2	2	3	1	3	2	1	1	2	3	2	2	3	3
25	4	4	1	1	3	3	1	3	3	3	4	3	3	3	3	2	2	3	3	4	4	3	2
26	2	2	2	1	3	3	3	1	4	1	1	1	1	1	1	1	1	4	4	1	1	1	4
25	8	8	1	1	2	1	1	2	1	1	1	1	1	2	1	1	2	2	1	2	1	1	4
29	1	3	2	2	4	3	1	4	4	1	1	4	1	4	1	1	1	3	1	3	4	4	3
30	4	2	1	19	3	3	1	2	2	1	2	1	1	2	1	1	1	2	1	2	1	1	2
26	6	2	1	1	3	3	3	4	2	4	4	4	2	2	3	1	1	1	4	4	4	4	3
28	1	3	1	1	4	3	3	3	3	3	3	2	2	2	2	2	2	2	1	3	3	2	4
29	8	8	1	1	1	1	1	1	1	1	1	1	2	1	1	1	1	2	1	1	2	1	3
24	3	3	1	1	2	3	3	3	2	3	3	1	3	3	3	1	1	3	1	3	2	1	2
28	4	4	1	1	2	2	2	3	3	3	3	3	3	3	3	3	3	3	2	4	3	3	2
24	1	1	1	1	3	4	2	3	3	3	3	4	3	3	4	1	1	2	4	3	3	3	3
26	3	3	1	1	3	1	3	2	2	2	2	2	2	2	2	2	2	1	2	2	2	2	4
28	1	1	1	2	3	4	3	2	1	1	1	1	1	1	1	1	1	1	1	1	1	1	3
25	2	4	1	1	3	3	4	3	4	3	4	3	3	3	3	1	2	2	3	3	3	3	3
26	3	3	1	1	1	1	3	2	3	3	2	3	3	2	3	1	1	3	3	3	3	1	2
28	3	3	1	1	2	1	1	2	1	1	1	1	2	1	1	1	2	1	1	2	1	1	2
26	8	8	1	1	1	1	1	4	4	1	3	3	1	4	2	2	1	1	1	4	3	1	3
26	8	8	1	1	2	1	4	2	4	3	2	1	3	1	2	2	2	1	2	4	3	1	1
27	4	1	1	1	3	3	2	1	1	1	1	1	1	1	1	1	1	1	1	1	1	1	3
30	8	3	2	1	3	3	4	2	4	1	1	4	4	4	1	1	1	1	4	2	1	1	3
24	3	1	1	1	1	2	3	1	1	1	1	1	1	1	1	2	2	1	1	1	1	1	3
24	4	3	1	11	3	3	2	4	2	3	1	4	2	4	3	4	1	2	1	1	3	4	3
22	8	8	1	1	1	2	2	2	1	2	2	1	1	2	3	1	1	1	1	3	1	1	1
23	8	8	1	1	3	2	1	1	1	1	1	1	1	1	1	1	1	2	1	1	2	1	3
26	4	1	1	1	3	3	3	3	2	3	3	3	2	3	3	2	2	2	2	3	3	4	3
25	8	8	1	1	3	2	1	4	1	1	1	2	4	2	1	2	2	1	1	4	1	1	2
22	8	8	1	1	2	2	3	3	3	3	3	3	3	3	3	3	3	3	2	3	3	3	2
25	1	2	1	1	3	3	4	2	1	2	1	3	3	4	2	1	1	1	1	1	3	1	4
33	4	4	31	1	3	3	1	1	1	1	2	1	1	1	1	1	1	2	2	3	1	1	2
26	8	5	1	1	1	2	3	3	1	1	1	1	1	2	1	3	2	1	1	1	1	1	4
38	3	3	1	1	1	1	4	2	1	2	2	1	1	1	1	2	1	1	2	1	1	1	2
21	3	3	1	1	1	2	3	3	3	3	3	1	3	3	2	3	2	2	2	3	2	1	2
27	4	3	1	1	3	3	4	3	3	3	3	4	3	3	3	2	2	2	3	3	3	3	3
31	6	4	1	1	3	3	4	4	3	3	4	4	3	3	3	3	3	2	2	3	3	3	3
23	3	3	1	1	1	2	2	1	3	2	1	4	2	3	4	1	2	1	1	2	1	1	4
28	1	4	2	1	4	3	3	2	1	3	1	2	2	2	3	2	1	3	2	2	4	4	3
26	8	4	1	1	3	3	3	1	3	1	1	2	1	1	1	3	1	3	1	3	1	1	3
26	4	4	2	1	3	3	1	3	2	4	3	4	3	3	3	3	3	3	3	3	3	4	4
28	8	8	1	1	1	1	1	1	1	1	1	1	1	1	1	1	1	1	1	1	1	1	2
28	3	3	1	1	3	2	1	1	1	1	1	1	1	1	1	1	2	1	2	1	1	1	3
31	8	8	1	1	2	2	1	1	1	1	1	1	1	1	2	1	1	1	1	3	1	1	2
24	2	2	1	1	3	3	1	3	3	3	2	2	3	3	2	3	3	3	2	3	3	2	3
27	1	1	2	1	3	3	4	3	3	1	1	3	1	4	2	1	2	2	3	2	3	3	3
23	8	8	1	2	2	2	1	1	1	1	1	1	1	1	1	1	1	2	1	2	1	1	3
26	1	8	1	1	3	3	4	3	2	3	3	3	3	2	3	3	4	1	3	3	3	3	2
30	1	1	1	1	3	3	4	3	1	1	1	4	1	4	4	1	1	4	4	3	1	4	3
20	3	3	1	1	1	1	3	1	1	1	1	1	1	1	2	2	1	1	1	1	1	1	6
26	1	1	1	1	4	4	1	4	4	3	4	4	3	4	4	3	2	3	3	3	4	4	4
26	8	4	1	1	3	3	1	1	1	1	2	1	1	1	1	1	2	1	1	1	1	1	3
27	8	2	2	11	3	3	1	2	2	2	1	1	1	2	2	1	2	2	2	2	1	1	3
31	6	4	1	1	3	2	4	1	1	3	1	1	1	1	1	1	1	1	1	3	3	1	4
20	6	3	1	2	3	2	1	3	3	3	3	1	1	1	1	1	1	1	3	2	3	1	3
24	2	2	11	1	4	3	1	3	3	3	2	3	3	4	2	2	2	3	2	4	3	4	4
23	7	8	1	1	1	3	1	1	2	3	3	1	3	3	3	3	3	2	3	3	3	3	3
25	2	3	1	1	3	3	3	2	1	1	1	1	1	1	1	2	1	2	1	2	1	1	3
27	4	2	1	1	3	2	1	2	2	2	1	1	2	1	1	2	2	2	4	2	2	1	3
28	8	2	1	1	3	2	4	1	2	3	2	1	3	3	2	1	3	1	3	3	2	1	2
27	4	4	2	2	3	3	1	3	1	3	1	1	1	3	1	3	3	3	3	3	1	3	3
30	4	8	1	1	3	3	4	3	4	4	4	2	4	4	1	2	3	1	1	4	3	4	3
22	4	3	1	1	2	2	3	3	1	1	1	1	1	1	1	1	1	2	1	3	1	1	3
29	2	4	1	2	3	3	1	1	1	1	1	1	2	1	1	1	1	1	1	1	1	1	3
29	2	1	1	1	3	3	1	1	1	1	1	1	1	1	1	1	1	1	1	1	1	1	2
30	1	1	1	1	4	4	3	4	2	4	4	3	3	4	3	3	3	3	4	3	4	3	5
24	4	2	1	1	3	3	2	4	4	4	4	4	4	4	1	4	4	1	4	4	4	4	4
35	6	6	1	1	1	2	1	1	1	1	1	1	1	1	1	1	1	3	2	1	2	1	1
22	5	5	2	1	1	1	2	2	1	1	2	4	1	1	3	1	1	1	4	2	3	4	2
27	3	3	1	1	3	3	4	3	3	3	3	3	3	3	3	2	2	2	2	3	3	3	4
26	1	2	1	1	3	3	1	4	4	2	3	1	4	3	1	1	3	1	1	4	4	1	2
23	1	2	1	1	3	3	1	1	1	1	1	1	1	1	1	1	1	1	1	1	1	2	3
26	8	8	1	1	3	3	3	4	4	3	3	4	2	4	2	3	3	2	3	2	2	4	2
27	1	1	2	2	3	3	1	4	3	3	4	4	4	3	4	1	1	2	2	4	3	4	2
29	8	8	1	1	3	1	1	2	2	2	2	2	2	2	2	2	1	2	3	2	2	2	3
24	6	3	1	1	1	1	1	3	3	1	3	1	2	1	3	1	1	2	1	3	2	1	2
24	8	1	1	1	1	3	1	2	2	1	2	2	2	1	2	2	1	2	4	2	2	2	2
28	8	8	1	1	3	2	4	2	2	2	2	1	2	2	2	2	2	2	3	2	2	2	3
25	2	1	1	2	3	4	3	1	1	1	1	1	2	1	1	1	1	1	1	4	1	1	4
26	8	1	1	1	2	3	3	2	3	3	3	1	3	4	1	4	3	3	3	4	3	4	2
31	1	2	1	1	3	4	4	3	3	1	3	3	2	4	4	1	1	1	3	4	2	3	2
25	8	1	1	2	3	3	1	4	3	4	4	4	3	4	3	3	4	3	4	4	4	4	2
28	6	2	1	1	3	4	3	3	1	4	3	1	1	1	1	3	3	1	3	4	3	1	3
29	1	1	1	1	4	4	2	3	2	2	1	2	2	3	3	3	1	2	3	3	2	2	4
28	3	2	1	1	1	3	4	4	3	2	3	4	2	3	2	2	2	2	2	3	3	2	2
22	6	8	1	1	2	3	1	2	2	2	2	2	3	2	2	2	1	2	2	2	1	3	2
25	6	8	1	1	3	1	4	4	4	3	4	3	3	3	3	1	3	3	4	4	3	3	1
20	8	3	1	1	2	2	4	1	2	1	1	1	3	1	1	1	1	1	1	2	1	1	2
27	1	2	1	1	4	4	3	4	4	1	4	4	4	4	4	4	3	4	4	4	3	4	6
27	4	4	1	1	3	3	1	3	3	3	2	3	3	3	2	2	3	3	2	3	2	4	4
25	2	4	1	1	3	3	3	4	3	3	2	4	3	3	3	2	2	2	3	4	3	3	4
21	3	3	3	3	1	1	4	2	2	2	2	3	2	2	2	1	1	3	3	3	3	2	2
30	8	8	1	1	2	3	4	1	1	1	1	1	1	1	1	1	1	1	1	3	1	1	2
20	3	3	1	1	1	2	2	2	2	2	2	2	2	2	1	2	2	2	2	2	2	2	2
25	8	2	1	1	3	3	4	2	3	3	3	2	3	3	3	2	1	2	2	4	3	1	2
29	8	4	1	1	3	2	2	3	3	3	3	4	3	3	3	2	2	3	3	3	3	3	1
22	6	2	1	1	2	2	4	4	4	1	1	1	1	3	1	1	1	1	1	4	1	1	2
27	8	4	1	1	1	3	3	4	3	3	4	4	3	3	4	3	3	2	4	4	4	4	2
28	6	4	1	1	3	3	1	4	4	1	4	1	3	4	1	4	1	4	1	4	4	1	1
25	8	2	1	1	1	3	3	2	1	2	2	3	2	3	2	1	2	3	3	2	2	2	2
21	3	3	1	1	2	2	2	3	1	3	1	3	3	1	3	3	3	3	3	1	1	3	2
22	5	3	1	1	1	1	2	3	3	2	2	1	3	2	2	2	2	2	3	3	3	1	3
25	4	2	1	1	3	3	1	3	1	3	3	4	2	3	2	1	2	2	3	4	3	3	3
26	1	8	1	1	3	3	4	4	4	3	3	4	3	4	3	3	3	3	4	4	4	4	3
29	2	1	1	1	3	3	1	4	3	4	3	4	4	4	2	2	2	2	3	4	4	4	2
29	8	1	1	1	3	3	3	1	2	2	2	1	1	1	2	2	2	1	4	1	2	2	2
29	6	3	1	1	1	3	1	1	1	1	1	4	1	1	4	2	1	1	3	1	1	1	3
28	1	1	1	1	3	3	2	4	4	4	3	4	4	4	3	4	4	4	3	4	4	4	2
29	2	1	1	1	3	4	2	4	4	4	3	4	3	4	4	2	3	3	4	4	4	3	5
24	1	1	1	1	3	3	3	2	1	4	1	1	4	4	1	1	2	2	1	2	1	2	4
26	4	1	1	1	3	3	4	3	1	3	3	4	2	3	4	3	1	2	3	3	4	4	3
26	8	8	1	1	1	1	1	3	2	1	1	1	1	1	1	1	1	1	1	3	1	1	2
26	4	2	1	1	3	3	1	3	3	1	2	1	1	3	1	1	2	1	1	2	4	1	2
25	8	3	2	1	2	1	2	3	1	2	3	1	1	3	4	1	1	1	3	1	1	4	2
27	8	1	1	1	3	3	1	1	1	1	1	1	2	1	1	2	1	1	1	1	1	1	2
24	5	5	1	1	1	1	3	1	2	1	3	1	1	1	3	1	3	2	2	1	4	1	1
25	2	2	1	1	3	3	4	4	4	2	1	4	3	4	1	1	1	2	3	4	4	1	4
20	8	8	1	1	1	1	3	2	1	2	1	1	2	1	2	1	1	2	1	1	2	1	1
30	3	1	1	1	3	4	4	3	3	3	2	2	3	3	2	2	2	2	3	3	3	2	2
20	5	5	1	1	1	1	2	1	3	3	1	3	3	3	1	1	3	1	1	3	3	3	2
28	4	4	1	1	2	3	3	4	4	4	4	4	4	4	4	4	4	3	4	4	4	4	3
28	8	2	1	1	2	3	3	3	2	2	3	1	1	2	1	2	2	1	3	2	3	3	2
28	8	8	1	1	3	2	1	2	2	2	2	2	2	2	2	2	3	2	2	2	2	2	1
30	8	8	1	1	3	2	1	2	1	1	1	1	1	1	1	1	1	1	1	2	3	1	2
25	4	4	1	1	3	3	1	2	1	1	1	1	2	1	1	1	1	1	3	1	1	1	2
27	8	8	1	1	3	3	1	4	2	4	4	4	4	2	4	2	2	4	4	4	4	4	2
30	2	2	1	1	1	1	1	1	1	1	1	1	1	1	1	1	1	1	1	1	1	1	1
25	2	8	1	1	3	3	3	3	3	3	1	1	3	3	2	1	1	1	2	3	3	1	1
21	5	3	1	1	1	1	2	3	2	3	3	1	4	4	1	1	1	2	2	4	3	4	2
29	1	1	1	1	3	5	4	4	4	1	4	1	2	4	1	1	1	1	1	4	4	1	3
23	2	8	1	1	3	2	2	2	1	2	2	1	1	1	1	2	1	2	1	2	2	2	3
26	6	6	16	1	1	1	3	3	4	2	3	4	3	4	3	1	3	1	4	4	4	1	1
28	3	8	1	1	1	3	1	2	1	2	1	2	2	3	1	2	2	1	1	2	1	1	2
27	8	1	1	1	3	3	1	3	2	3	1	3	1	1	3	2	3	3	3	3	3	3	1
23	8	2	1	1	2	3	3	4	2	3	4	3	3	3	3	2	1	2	4	3	4	3	2
29	4	1	1	1	3	3	1	2	2	2	2	2	2	2	1	2	2	2	2	2	2	2	3
26	1	1	1	1	3	2	1	1	1	1	1	3	2	2	3	3	3	3	2	3	1	1	3
24	2	1	1	1	2	2	3	2	1	2	1	1	1	1	2	1	1	2	1	1	1	1	2
20	8	8	1	1	1	1	2	3	1	4	2	4	1	1	4	1	1	2	4	2	1	4	4
26	1	4	1	1	3	3	2	2	2	3	2	1	2	3	2	1	1	2	2	2	3	2	3
23	3	2	1	1	2	3	4	4	3	3	3	1	3	3	2	3	2	2	2	4	3	3	2
24	3	3	1	1	1	2	2	3	2	3	3	2	2	3	3	2	3	1	3	2	3	3	2
20	5	8	8	1	2	1	3	1	3	1	1	1	1	1	1	1	1	1	1	1	1	1	1
20	8	8	1	1	1	1	4	1	1	1	1	1	1	1	1	1	1	1	1	1	1	1	2
34	4	4	1	1	2	3	1	3	3	3	3	3	3	3	3	3	2	3	3	3	3	1	4
21	8	8	1	1	3	3	1	3	3	3	3	1	3	3	2	2	2	2	3	3	3	4	6
22	4	8	1	1	3	2	1	2	1	2	2	1	1	2	2	2	2	2	2	4	3	2	2
25	4	4	1	1	3	3	1	3	2	2	2	2	1	3	2	2	2	2	2	2	3	2	3
28	4	1	1	1	3	3	1	2	1	3	1	1	2	2	3	1	1	1	3	3	2	1	2
33	1	3	1	1	3	2	4	1	4	4	2	3	4	4	3	4	4	3	3	3	3	3	2
26	4	4	1	1	2	2	1	1	3	1	1	1	1	1	2	1	1	1	1	1	1	3	3
24	8	3	1	1	1	1	2	3	3	2	3	3	3	3	3	3	3	3	2	3	3	3	4
25	2	1	1	2	3	3	4	1	2	1	2	1	2	1	1	1	1	1	1	3	1	1	3
24	1	1	1	1	3	3	4	3	4	4	3	3	1	4	3	2	2	2	3	3	4	4	3
23	6	8	1	1	2	1	3	3	3	3	1	1	1	1	1	1	1	1	1	4	3	1	1
29	1	1	1	1	3	3	2	3	3	2	2	3	3	4	3	1	1	3	3	4	3	2	2
28	3	2	2	2	3	2	1	2	1	1	1	1	1	1	2	1	1	1	1	1	2	1	4
33	8	8	1	1	1	1	4	1	3	1	4	3	2	3	3	1	3	1	1	3	3	2	1
20	5	5	1	1	1	1	2	1	2	1	2	1	1	2	1	1	2	1	1	1	1	1	3
27	1	3	1	1	3	2	4	1	4	1	1	1	1	4	1	1	1	1	1	4	1	1	3
28	4	1	1	1	3	3	3	3	3	3	3	3	3	3	3	2	2	2	3	3	3	3	3
27	1	1	1	1	4	3	3	3	3	3	2	3	4	4	3	1	1	2	3	3	1	4	3
26	1	1	1	1	3	3	3	3	4	1	1	1	2	4	2	3	2	1	3	3	2	1	3
28	2	2	1	1	3	3	4	2	2	3	2	2	2	1	2	2	2	2	4	3	2	2	2
22	1	8	2	1	3	2	2	3	3	4	3	3	3	3	3	1	1	3	4	3	3	1	3
26	8	4	1	1	3	3	1	1	1	1	1	2	1	1	1	1	1	1	1	1	1	1	4
31	8	8	1	2	3	3	1	2	2	2	2	1	2	2	2	2	2	1	2	2	2	2	2
36	3	4	1	1	1	2	1	1	1	2	1	1	1	2	1	1	1	1	1	1	1	2	4
25	1	1	1	1	3	3	1	1	2	2	1	1	2	3	1	1	1	1	1	1	1	1	2
26	4	3	1	1	3	2	3	3	2	2	3	3	2	4	3	2	2	3	3	4	4	2	2
31	3	4	2	2	2	2	1	3	3	3	3	3	3	2	2	3	3	2	2	3	3	2	2
25	6	8	1	1	2	3	3	2	2	3	2	2	2	2	2	2	2	2	2	3	2	2	2
30	1	2	1	1	4	3	4	4	4	4	3	3	4	4	3	2	2	2	4	4	4	3	4
23	6	3	1	1	3	2	1	1	4	3	3	1	1	4	1	1	1	2	1	3	2	1	1
24	8	8	1	1	3	3	3	2	1	3	2	4	2	1	1	1	1	1	4	2	1	2	3
34	8	8	1	1	2	2	4	2	1	1	1	1	2	1	1	1	1	1	1	1	1	2	2
29	1	1	2	1	4	5	1	4	1	3	1	4	1	4	4	1	1	2	4	1	4	4	4
25	8	8	1	1	3	3	1	2	3	3	1	1	2	3	1	1	1	1	1	4	3	4	2
30	4	2	1	1	3	3	1	3	2	4	3	3	3	3	3	3	3	3	3	3	3	3	4
26	2	1	1	1	3	4	1	4	3	4	4	4	4	4	4	4	4	4	4	3	4	4	4
26	2	2	1	1	3	3	1	4	2	2	3	4	2	3	3	4	2	2	3	4	4	4	3
29	8	8	1	1	2	2	1	3	2	3	3	3	3	3	2	2	2	3	2	3	3	3	2
24	8	8	1	1	2	2	1	2	4	4	4	4	4	1	3	4	3	3	4	4	3	2	1
29	1	1	1	1	3	4	3	2	2	2	2	2	2	4	2	1	2	2	2	2	1	1	3
23	8	8	1	1	2	2	2	4	4	4	3	4	3	4	2	1	1	3	4	4	4	4	2
27	2	2	1	1	3	3	1	3	4	2	2	2	3	4	2	3	3	2	3	2	4	3	4
25	4	2	1	1	3	3	1	4	4	3	4	4	4	4	3	4	4	4	3	4	4	4	3
27	4	1	1	1	3	4	4	4	3	3	2	3	3	3	3	3	3	3	3	3	3	3	2
27	4	1	1	1	3	3	1	2	2	3	3	4	2	3	3	2	2	1	3	2	3	4	4
25	8	8	1	1	3	3	4	3	2	2	2	2	4	3	4	1	1	4	3	2	3	2	3
22	3	3	1	1	2	2	1	3	2	1	2	2	3	2	2	1	1	1	2	2	2	1	6
28	8	3	1	1	3	3	1	3	2	3	3	4	2	3	2	2	1	1	3	1	3	1	2
24	8	8	1	1	2	2	1	4	4	3	3	4	4	3	4	3	4	2	4	3	3	4	2
29	1	2	1	1	3	3	4	4	4	4	3	4	4	4	3	3	3	3	3	4	4	3	3
29	1	8	1	1	4	4	2	4	4	4	4	4	4	4	4	1	3	3	3	4	4	4	4
24	8	8	1	11	1	1	1	1	2	1	1	1	1	1	1	1	1	1	2	1	1	1	2
36	6	4	1	1	3	3	4	3	3	3	3	2	3	3	2	2	1	2	3	3	3	3	4
29	4	4	1	1	3	3	1	2	1	1	1	2	3	2	2	2	3	1	2	3	3	1	3
28	4	3	1	1	3	2	1	3	1	3	1	3	2	1	1	1	1	1	1	1	1	3	3
27	1	1	2	1	4	4	3	3	3	3	3	1	3	3	3	3	3	3	3	3	3	1	3
28	2	1	1	1	3	3	2	2	2	3	2	4	1	2	4	1	1	3	4	3	4	2	4
26	4	6	1	1	3	2	4	4	2	1	1	1	1	1	1	1	1	1	1	4	1	1	2
26	4	2	1	2	3	3	3	2	2	1	1	3	1	3	1	1	1	1	3	1	2	2	3
28	1	1	1	1	4	5	3	4	1	1	4	3	4	3	3	3	1	1	1	3	2	4	4
24	4	4	1	1	3	3	1	3	1	3	2	3	2	3	1	2	2	2	4	2	1	4	4
36	1	1	1	1	3	3	1	3	3	3	3	2	3	3	3	3	3	3	3	3	3	3	2
25	3	3	1	1	3	3	1	1	1	1	1	1	1	1	1	1	1	1	3	1	1	3	1
27	2	2	1	1	3	3	1	2	3	3	3	3	3	4	1	3	3	3	3	3	3	4	3
27	1	1	2	2	5	5	4	3	4	3	3	4	3	3	4	2	2	2	4	2	3	3	5
24	1	1	1	1	3	3	2	1	4	2	3	1	1	4	4	1	1	2	4	1	3	2	3
28	3	2	1	2	3	3	4	2	2	2	2	2	2	1	2	1	2	2	2	2	2	2	2
31	4	2	1	1	3	4	3	3	4	3	3	3	3	4	3	1	1	2	2	3	3	3	2
27	4	3	1	1	2	2	4	4	4	3	3	3	3	3	3	2	3	3	3	4	3	3	2
28	1	1	1	1	4	3	3	3	3	3	3	4	3	4	4	1	3	3	4	3	4	4	6
26	2	2	1	1	3	2	3	1	3	3	1	3	1	1	1	1	1	1	3	3	3	2	4
29	2	4	1	1	3	3	4	1	2	1	1	1	1	1	2	1	1	1	1	1	1	1	2
29	3	1	2	2	3	4	1	3	2	3	1	2	3	3	3	2	2	2	3	3	2	3	5
28	8	4	2	2	2	2	4	2	1	1	2	1	3	1	1	1	1	1	3	2	3	1	2
24	4	4	1	1	3	3	3	3	2	3	2	3	2	2	2	1	2	2	2	2	3	2	3
26	1	1	2	2	3	3	1	3	3	2	2	2	2	3	2	2	2	2	2	3	2	2	1
27	1	1	1	1	4	5	2	4	3	4	4	4	4	3	4	3	3	2	3	3	4	4	4
29	8	3	1	11	1	2	4	2	1	3	1	1	3	1	1	2	1	1	4	1	1	1	3
26	2	2	3	3	3	3	1	4	3	2	3	4	3	3	3	3	3	1	3	3	3	1	2
27	8	8	1	1	3	2	1	2	2	2	2	1	2	2	3	2	2	2	3	2	2	2	2
25	4	8	1	1	3	2	1	4	2	2	2	2	3	3	2	2	2	2	2	4	3	2	3
27	7	7	1	11	4	4	1	4	3	1	1	1	1	4	3	1	1	1	4	1	1	1	1
28	3	3	1	1	3	2	1	2	2	2	2	1	2	1	1	1	2	2	1	2	1	2	2
24	8	8	2	1	2	1	1	3	1	4	4	1	4	4	4	4	4	4	4	4	3	4	2
33	3	3	1	1	1	1	1	3	1	3	3	3	3	3	3	2	1	1	1	3	3	1	2
25	2	2	1	2	3	3	3	4	1	1	4	1	1	4	4	1	4	4	4	1	4	1	1
25	1	2	1	1	3	4	3	3	3	4	4	4	3	4	3	2	2	3	3	3	4	4	4
28	1	2	1	1	3	2	4	3	2	3	3	1	3	3	2	3	3	2	3	3	2	2	3
25	1	1	1	1	3	2	4	4	3	3	4	3	3	4	2	3	2	2	3	4	3	3	3
28	4	4	1	1	3	3	1	2	2	2	2	2	2	2	2	2	2	2	2	3	3	4	1
28	6	1	1	1	3	2	1	4	3	4	3	4	2	3	3	2	2	2	3	4	4	4	2
23	5	5	1	1	1	1	2	2	1	3	3	1	2	1	1	1	1	1	1	1	1	1	1
25	8	1	1	11	3	3	3	3	2	3	2	4	4	4	2	2	2	2	3	3	3	3	4
26	8	4	2	1	4	3	1	4	3	3	4	3	2	4	3	2	2	2	4	3	4	4	2
28	4	2	1	1	3	3	3	2	4	4	1	3	3	3	3	1	1	1	3	4	4	4	3
24	8	8	1	1	2	2	2	2	1	3	2	2	2	3	1	1	2	3	2	3	2	1	6
30	1	4	1	1	3	3	3	3	3	3	3	3	3	3	3	3	3	2	2	3	3	3	3
29	1	4	1	1	3	3	1	2	2	1	2	3	2	3	2	2	1	2	1	2	2	3	3
27	1	1	1	1	4	5	3	4	4	4	2	4	3	4	3	2	1	3	3	4	3	2	4
28	1	2	11	1	3	3	3	4	4	4	4	4	4	4	1	1	4	4	4	4	4	4	4
35	4	8	1	2	3	4	2	3	2	3	2	3	2	3	3	2	2	3	3	2	3	4	2
33	1	3	1	1	3	2	4	1	1	1	2	1	1	1	1	1	1	1	1	1	1	1	2
24	2	8	1	1	3	2	1	1	1	3	2	1	1	1	1	2	1	1	1	1	3	1	6
28	8	8	2	1	3	3	3	4	3	3	3	4	3	3	2	2	2	2	4	4	4	3	3
27	1	1	2	1	3	3	4	1	1	1	1	1	1	1	1	2	1	2	1	1	2	1	2
26	6	3	1	1	2	2	1	1	1	3	1	2	3	2	2	1	1	1	2	3	3	1	1
24	8	8	1	1	2	2	4	4	4	4	4	3	3	4	1	3	1	3	3	4	4	4	3
24	2	2	1	11	3	3	1	4	2	2	3	4	2	3	1	1	1	1	2	4	3	3	3
32	4	1	1	1	2	2	2	3	3	3	3	3	3	2	3	3	2	2	4	3	3	3	3
27	1	4	1	1	4	3	1	4	4	3	4	4	4	4	4	2	2	2	4	2	4	4	4
28	2	2	1	1	3	3	1	3	3	2	3	4	3	3	3	2	2	2	4	2	3	4	3
24	8	8	1	1	1	1	2	3	1	3	1	1	2	2	1	2	2	2	3	3	1	2	3
26	1	8	1	1	3	3	2	3	2	3	3	3	4	2	2	3	2	2	2	3	1	2	2
27	8	8	1	1	3	3	4	4	4	3	4	3	4	4	4	4	4	3	4	4	4	4	3
26	1	2	2	1	3	3	4	3	4	4	4	4	4	4	3	1	1	1	2	4	4	4	3
30	4	2	1	19	3	3	1	4	4	3	3	4	3	4	2	1	3	3	3	4	1	3	2
29	4	8	1	1	1	1	3	4	3	2	1	3	1	1	1	1	1	1	2	3	2	3	2
32	4	4	1	1	3	3	1	3	3	2	3	1	3	2	2	1	2	2	3	3	2	1	3
28	1	1	1	1	3	3	3	1	2	1	3	1	1	2	1	1	1	1	1	2	2	2	2
30	4	3	1	2	2	3	1	3	1	3	2	3	3	3	4	1	2	2	3	2	2	3	4
27	8	8	1	1	3	2	1	3	1	2	3	4	1	2	3	1	1	1	3	3	3	1	4
26	1	2	1	1	3	3	4	1	4	2	1	1	2	4	2	2	2	2	1	3	1	1	4
28	1	1	2	1	4	5	4	1	4	4	1	1	4	4	1	1	1	1	1	1	1	1	5
28	8	4	2	1	3	2	4	3	3	3	3	4	3	3	4	1	1	1	2	4	4	4	3
27	4	4	1	1	3	3	2	4	3	3	4	4	3	4	4	2	2	4	4	4	3	4	2
24	4	2	1	1	3	3	1	2	2	2	1	2	2	1	2	2	2	2	2	2	2	1	3
29	1	2	1	1	3	3	1	4	4	2	2	3	4	4	3	3	1	1	3	4	3	4	3
27	3	4	1	1	3	3	2	1	1	3	3	3	2	3	1	1	1	2	4	3	2	3	3
27	4	4	1	1	3	2	2	3	4	3	2	4	1	3	3	1	3	1	4	3	3	4	3
28	4	3	1	1	3	3	1	2	3	1	2	4	1	3	2	2	2	2	4	2	3	4	3
27	1	8	1	1	3	3	4	1	1	1	1	1	1	1	2	1	1	1	1	4	1	1	2
30	1	1	1	1	3	3	1	4	4	3	3	3	2	4	4	4	3	3	3	4	4	4	4
28	2	2	1	1	3	3	1	4	3	3	3	4	3	3	3	3	3	3	3	4	3	4	3
29	2	3	2	2	3	3	4	3	4	3	3	3	3	3	3	3	3	3	3	3	3	3	4
26	2	4	1	1	3	3	2	3	3	3	3	4	3	3	4	3	3	2	4	3	3	4	4
33	3	3	1	1	3	3	3	2	1	1	4	1	1	1	1	4	1	4	2	1	2	1	3
27	1	1	1	1	3	3	1	2	4	1	2	1	3	1	1	1	1	3	1	2	2	1	3
29	4	2	1	1	3	3	4	3	4	3	3	4	3	3	4	4	3	2	4	4	3	4	2
27	2	2	1	2	3	3	3	4	3	3	3	4	3	3	3	3	3	3	3	3	3	3	4
28	1	1	2	2	4	4	3	4	4	4	4	3	3	4	3	1	4	3	3	4	4	4	3
26	3	1	1	1	2	2	1	2	2	2	1	1	1	2	1	1	1	2	1	3	1	1	3
21	6	3	1	2	2	3	1	2	2	3	2	2	2	2	2	2	2	2	2	2	2	2	2
21	8	3	1	1	2	1	1	3	3	1	1	1	1	1	1	1	2	1	2	3	1	1	2
26	6	6	1	1	1	3	2	3	3	4	3	3	2	3	2	3	2	3	3	3	3	4	1
25	6	6	1	1	1	1	3	1	1	1	3	3	1	1	1	1	1	1	4	3	1	1	2
28	3	4	11	1	2	3	4	4	1	4	4	4	4	4	1	1	1	1	4	4	4	4	4
24	5	5	1	1	1	1	3	3	3	3	3	4	3	3	4	3	3	2	4	3	3	3	1
23	6	8	1	2	3	3	3	2	1	3	2	2	2	2	2	2	2	2	2	2	2	2	2
25	8	4	1	1	3	1	1	4	2	4	4	4	3	2	3	3	4	2	4	3	4	4	3
26	2	2	1	1	3	3	3	1	1	2	2	1	1	2	2	1	1	2	2	2	1	2	2
23	5	5	1	1	1	1	3	1	1	1	1	4	1	1	4	2	1	1	4	1	1	4	1
22	8	8	1	1	2	1	1	1	1	1	1	1	1	1	1	1	1	1	3	1	1	1	1
25	2	1	1	1	3	3	3	2	3	3	1	1	3	2	1	2	4	1	1	3	1	2	3
23	8	3	1	1	3	1	2	3	2	2	3	4	2	3	4	3	2	2	2	2	2	4	3
33	1	3	1	1	3	2	4	3	2	1	2	2	2	1	2	1	1	3	2	2	1	1	2
28	4	3	1	1	3	3	1	4	3	3	3	4	3	3	3	2	3	2	3	3	3	4	3
24	6	6	1	1	1	1	4	4	4	4	4	4	4	4	1	2	2	2	1	4	4	1	2
26	1	1	2	2	3	2	1	4	1	1	4	4	4	4	4	4	4	4	4	1	4	4	3
28	4	4	1	1	3	3	1	1	2	1	1	1	2	1	1	1	1	1	1	1	1	1	4
27	1	2	1	1	4	3	2	2	4	2	1	3	3	3	1	1	2	2	2	4	2	3	3
25	3	2	1	1	3	3	1	2	3	3	3	3	3	3	3	3	3	3	4	2	3	3	3
26	1	2	2	1	4	4	4	4	4	4	4	4	4	2	1	1	1	1	4	4	3	4	5
26	1	2	2	1	4	4	4	4	4	2	1	1	1	3	4	1	1	3	4	4	3	3	4
27	8	8	1	1	3	2	2	3	3	3	3	3	3	3	1	1	1	1	1	3	3	3	3
26	1	1	1	1	3	3	3	3	3	3	2	2	4	4	1	1	1	1	2	3	1	3	2
27	5	5	1	1	3	3	4	3	3	3	2	3	2	2	4	3	3	2	3	3	2	4	1
21	8	8	1	1	2	2	3	3	3	3	2	1	3	2	3	3	3	2	3	3	3	2	2
27	1	1	1	1	3	4	4	4	3	4	3	4	2	3	4	4	3	1	3	4	3	1	4
26	2	4	1	2	3	3	2	2	3	2	1	3	2	4	3	1	1	1	4	2	1	1	3
25	8	8	1	1	2	2	3	2	1	2	1	1	2	1	1	1	1	1	1	2	3	1	1
23	6	8	1	2	3	3	3	4	4	3	4	4	4	4	4	4	4	4	4	4	4	4	2
30	3	3	1	1	2	2	1	1	1	1	1	1	1	1	1	1	1	1	1	2	1	1	3
26	4	3	1	1	3	3	1	2	1	3	2	2	2	1	3	1	1	1	4	2	2	1	3
23	3	3	1	1	3	2	2	1	1	4	1	1	2	1	1	4	4	1	1	2	1	1	6
29	2	2	10	1	3	3	1	3	1	2	2	4	2	4	4	1	4	2	4	4	4	4	3
